# Supplementary material for: Dynamic miRNA-mRNA interactions coordinate gene expression in adult Anopheles gambiae
Source: PLoS Genet. 2020 Apr 27;16(4):e1008765. doi: 10.1371/journal.pgen.1008765 (PMC7205314; doi:10.1371/journal.pgen.1008765)
Supplement: S4 Table — The heights of Ago1 CLIP peaks were normalized to mRNA abundance. miRNA targets were mapped to the transcriptome assembly that we generated in this study using RNA-seq data from the Anopheles gambiae samples (DDBJ/ENA/GenBank accession GIBN00000000). (XLSX) [file pgen.1008765.s018.xlsx]

## Sheet: Dynamic Analysis
S4 Table Chimeras and Ago1 CLIP Peaks
Site information					Number of unique chimeras					*Normalized height of Ago1 CLIP peak
miRNA ID	Transcript ID	chimera_start	chimera_end	deltaG(RNAHybrid)	3h PE	30h PE	120h PE	24h PBM	48h PBM	3h PE	30h PE	120h PE	24h PBM	48h PBM	Gene Annotation
aga-miR-2940-5p	AGAP005205-RF	363	384	-18.2	0	0	0	2	0	0.1	0.1	0.1	0.1	0.1	non des
aga-miR-2940-5p	AGAP010417-RA	2453	2478	-23.1	0	0	6	0	0	0.1	0.1	0.1	0.1	0.1	Tetratricopeptide repeat protein 39B [Source:VB External Description%3BAcc:AGAP010417]
aga-miR-2940-5p	AGAP011746-RA	5000	5027	-16.8	0	0	4	0	0	0.1	0.1	0.1	0.1	7.14011	non des
aga-miR-2940-5p	AGAP004710-RA	411	450	-20.4	0	0	0	1	0	0.1	0.1	0.1	0.1	0.1	ubiquinol-cytochrome c reductase subunit 9 [Source:VB External Description%3BAcc:AGAP004710]
aga-miR-2940-5p	AGAP007600-RA	6586	6600	-19.9	0	0	0	1	0	9.76381	6.03869	0.1	0.1	0.1	ubiquitin carboxyl-terminal hydrolase 31 [Source:VB External Description%3BAcc:AGAP007600]
aga-miR-2940-5p	AGAP007048-RA	601	732	-16.1	1	0	0	0	0	0.1	0.1	0.1	0.1	0.1	non des
aga-miR-2940-5p	AGAP002839-RB	64	82	-17.1	0	0	0	1	0	0.1	0.1	0.1	0.1	0.1	WD repeat-containing protein 85 [Source:VB External Description%3BAcc:AGAP002839]
aga-miR-2940-5p	AGAP000927-RB	899	949	-21.7	19	0	0	2	0	10.1393	18.9787	63.0634	0.1	4.59007	myosin regulatory light chain%2C invertebrate [Source:VB External Description%3BAcc:AGAP000927]
aga-miR-2940-5p	AGAP007867-RA	1179	1199	-21.9	0	0	0	2	0	7.88616	0.1	13.3771	22.3849	109.142	non des
aga-miR-2940-5p	AGAP012644-RA	77	127	-19	107	0	0	0	0	4.50638	0.1	0.1	0.1	0.1	non des
aga-miR-2940-5p	AGAP012395-RA	1085	1130	-24.3	0	0	9	0	0	0.1	5.17602	42.6793	6.39568	8.67013	peptide-methionine (S)-S-oxide reductase [Source:VB External Description%3BAcc:AGAP012395]
aga-miR-2940-5p	AGAP003308-RB	1356	1391	-20.8	39	1	0	0	0	10.1393	0.1	0.1	0.1	0.1	non des
aga-miR-2940-5p	AGAP011422-RA	949	1015	-25.4	0	0	0	1	0	0.1	0.1	0.1	0.1	0.1	carboxy-terminal domain RNA polymerase II polypeptide A small phosphatase [Source:VB External Description%3BAcc:AGAP011422]
aga-miR-2940-5p	AGAP000523-RA	863	891	-19.7	0	0	3	0	0	16.5234	12.0774	38.8573	18.2734	27.0304	F-type H+-transporting ATPase subunit c [Source:VB External Description%3BAcc:AGAP000523]
aga-miR-2940-5p	AGAP012529-RA	646	671	-19.2	0	0	0	3	0	0.1	0.1	7.64405	0.1	0.1	galectin 8 [Source:VB Community Annotation%3BAcc:AGAP012529]
aga-miR-2940-5p	AGAP001182-RA	653	681	-18.4	0	0	0	2	0	0.1	12.0774	0.1	0.1	0.1	non des
aga-miR-2940-5p	AGAP007952-RB	1693	1759	-18.6	0	1	0	0	0	0.1	0.1	0.1	0.1	4.59007	ubiquitin-conjugating enzyme E2 D/E [Source:VB External Description%3BAcc:AGAP007952]
aga-miR-2940-5p	AGAP001476-RA	2351	2380	-18.9	0	0	3	0	0	0.1	0.1	6.37004	0.1	5.10008	Innexin inx2 [Source:VB External Description%3BAcc:AGAP001476]
aga-miR-2940-5p	AGAP010968-RA	416	436	-17.5	0	0	3	0	0	0.1	0.1	0.1	0.1	0.1	CLIP-domain serine protease [Source:VB Community Annotation%3BAcc:AGAP010968]
aga-miR-2940-5p	AGAP007538-RA	4350	4383	-19.6	0	0	0	0	2	6.0085	0.1	0.1	0.1	0.1	autocrine motility factor receptor [Source:VB External Description%3BAcc:AGAP007538]
aga-miR-2940-5p	AGAP007901-RC	1842	1863	-24.3	0	0	3	0	1	0.1	0.1	0.1	0.1	0.1	Ras-related protein Rab-5C [Source:VB External Description%3BAcc:AGAP007901]
aga-miR-2940-5p	AGAP011205-RA	4152	4175	-18.6	0	0	5	0	0	0.1	0.1	0.1	0.1	0.1	non des
aga-miR-2940-5p	AGAP007367-RA	557	582	-25.4	0	0	0	1	0	0.1	0.1	0.1	0.1	0.1	solute carrier family 6 (neurotransmitter transporter%2C dopamine) member 3 [Source:VB External Description%3BAcc:AGAP007367]
aga-miR-2940-5p	AGAP009921-RA	4209	4275	-26.1	0	0	2	0	0	12.017	0.1	0.1	0.1	0.1	importin subunit beta-1 [Source:VB External Description%3BAcc:AGAP009921]
aga-miR-71-3p	AGAP007488-RA	1450	1472	-17.6	0	1	0	0	0	0.1	0.1	0.1	0.1	0.1	non des
aga-miR-71-3p	AGAP011881-RA	1179	1211	-28.6	0	0	4	0	0	0.1	0.1	0.1	0.1	0.1	polycomb protein SUZ12 [Source:VB External Description%3BAcc:AGAP011881]
aga-miR-71-3p	AGAP005044-RA	1361	1394	-15.7	0	0	0	0	1	0.1	0.1	0.1	0.1	0.1	non des
aga-miR-71-3p	AGAP002823-RA	194	217	-21	0	0	4	0	0	0.1	0.1	0.1	0.1	0.1	mediator of RNA polymerase II transcription subunit 7 [Source:VB Community Annotation%3BAcc:AGAP002823]
aga-miR-71-3p	AGAP003168-RA	1700	1740	-23.9	0	0	0	1	0	3.75531	0.1	0.1	0.1	0.1	isocitrate dehydrogenase [Source:VB External Description%3BAcc:AGAP003168]
aga-miR-2-1-3p	AGAP002099-RA	954	995	-22.6	0	0	1	0	0	0.1	0.1	0.1	0.1	0.1	non des
aga-miR-2-1-3p	AGAP003874-RB	2009	2036	-21.4	0	1	0	0	0	28.1648	26.7428	0.1	0.1	0.1	uridine kinase [Source:VB External Description%3BAcc:AGAP003874]
aga-miR-2-1-3p	AGAP011405-RA	38	65	-24.4	1	0	0	0	0	0.1	0.1	0.1	0.1	0.1	non des
aga-miR-2-1-3p	AGAP012008-RA	809	847	-19.6	0	0	2	0	0	0.1	0.1	3.82203	0.1	0.1	non des
aga-miR-2-1-3p	AGAP007740-RA	191	253	-24.7	1	0	5	0	0	10.1393	12.94	97.4617	16.9029	0.1	60S ribosomal protein LP1 [Source:VB Community Annotation%3BAcc:AGAP007740]
aga-miR-2-1-3p	AGAP006534-RB	988	1015	-24	0	0	0	1	0	0.1	0.1	0.1	0.1	12.7502	non des
aga-miR-2-1-3p	AGAP004284-RA	908	938	-18.1	0	0	1	0	0	0.1	0.1	0.1	0.1	0.1	tubulin--tyrosine ligase-like protein 12 [Source:VB External Description%3BAcc:AGAP004284]
aga-miR-2-1-3p	AGAP006040-RA	692	720	-26.7	0	0	1	0	0	0.1	0.1	3.18502	0.1	0.1	peroxisomal membrane protein 2 [Source:VB External Description%3BAcc:AGAP006040]
aga-miR-2-1-3p	AGAP002769-RA	1253	1280	-21.6	0	0	2	0	0	0.1	0.1	0.1	0.1	0.1	C-4 methylsterol oxidase [Source:VB External Description%3BAcc:AGAP002769]
aga-miR-2-1-3p	AGAP007552-RA	1238	1261	-15.1	0	2	0	0	0	0.1	0.1	0.1	0.1	0.1	non des
aga-miR-2-1-3p	AGAP007771-RA	7173	7200	-19.3	1	0	0	0	0	6.0085	0.1	9.55507	0.1	0.1	non des
aga-miR-2-1-3p	AGAP009144-RA	2940	2977	-20.2	1	0	0	3	0	7.13509	9.48937	35.6722	106.442	0.1	non des
aga-miR-2-1-3p	AGAP009144-RA	1346	1400	-22	0	0	0	1	0	0.1	7.76403	0.1	10.0504	4.08006	non des
aga-miR-2-1-3p	AGAP004402-RA	3687	3714	-21.2	10	0	0	0	0	2.62872	0.1	0.1	3.19784	0.1	Solute carrier family 17 member 7 [Source:VB External Description%3BAcc:AGAP004402]
aga-miR-2-1-3p	AGAP002627-RA	111	140	-22	0	0	1	0	0	0.1	0.1	0.1	0.1	0.1	S-formylglutathione hydrolase [Source:VB External Description%3BAcc:AGAP002627]
aga-miR-2-1-3p	AGAP013255-RA	2939	2958	-16.6	0	0	2	0	0	0.1	6.03869	11.4661	0.1	0.1	Aminopeptidase N1 [Source:VB External Description%3BAcc:AGAP013255]
aga-miR-2-1-3p	AGAP011271-RA	3963	4006	-21.8	0	0	1	0	0	0.1	0.1	0.1	0.1	0.1	cation-transporting ATPase 13A3/4/5 [Source:VB External Description%3BAcc:AGAP011271]
aga-miR-2-1-3p	AGAP001352-RA	1003	1068	-25.5	0	0	0	1	0	0.1	7.76403	6.37004	27.4101	0.1	non des
aga-miR-2-1-3p	AGAP001751-RD	1164	1223	-26	54	0	1	0	0	3.75531	0.1	12.7401	0.1	0.1
aga-miR-2-1-3p	AGAP000585-RA	7567	7581	-22.5	0	0	1	0	0	4.88191	9.48937	8.91806	6.85252	5.61009	non des
aga-miR-2-1-3p	AGAP011823-RA	15047	15075	-22.6	0	0	3	0	0	0.1	0.1	0.1	0.1	0.1	E3 ubiquitin-protein ligase HERC2 [Source:VB External Description%3BAcc:AGAP011823]
aga-miR-2-1-3p	AGAP010269-RA	1167	1182	-19.4	1	0	0	0	0	0.1	0.1	0.1	0.1	0.1	non des
aga-miR-2-1-3p	AGAP002358-RC	1141	1171	-19.5	2	0	0	0	0	0.1	0.1	3.82203	2.74101	0.1	ADP%2CATP carrier protein 2 [Source:VB External Description%3BAcc:AGAP002358]
aga-miR-2-1-3p	AGAP007950-RA	1349	1415	-24.7	1	0	0	0	0	49.1946	45.7215	8.28106	0.1	0.1	Uncharacterized protein KIAA0152 [Source:VB External Description%3BAcc:AGAP007950]
aga-miR-2-1-3p	AGAP000820-RA	1297	1348	-17.6	2	0	0	0	0	48.4435	15.5281	0.1	0.1	0.1	cuticular protein RR-2 family 125 [Source:VB Community Annotation%3BAcc:AGAP000820]
aga-miR-2-1-3p	AGAP001182-RA	347	408	-21.5	6	0	0	0	0	0.1	8.6267	12.7401	5.48201	0.1	non des
aga-miR-2-1-3p	AGAP011705-RA	2506	2557	-20.5	3	0	0	0	0	3.00425	0.1	9.55507	0.1	0.1	UPF0518 protein AGAP011705 [Source:VB External Description%3BAcc:AGAP011705]
aga-miR-2-1-3p	AGAP008219-RA	1666	1727	-24	2	9	9	2	0	9.76381	119.911	245.247	15.5324	17.8503	cytochrome P450 [Source:VB Community Annotation%3BAcc:AGAP008219]
aga-miR-2-1-3p	AGAP011727-RA	1014	1064	-28.5	81	0	0	0	0	3.75531	0.1	0.1	0.1	0.1	non des
aga-miR-2-1-3p	AGAP003790-RD	100	123	-25.1	0	0	1	0	0	0.1	0.1	0.1	5.02518	0.1	annexin B9 [Source:VB Community Annotation%3BAcc:AGAP003790]
aga-miR-2-1-3p	AGAP000199-RA	2273	2323	-22.8	7	16	1	0	0	0.1	7.76403	3.82203	0.1	0.1	phospholipase D3/4 [Source:VB External Description%3BAcc:AGAP000199]
aga-miR-2-1-3p	AGAP008632-RA	270	315	-30	0	0	1	0	0	0.1	0.1	0.1	0.1	0.1	alpha-aminoadipic semialdehyde synthase [Source:VB External Description%3BAcc:AGAP008632]
aga-miR-2-1-3p	AGAP006037-RA	818	850	-21.9	0	2	0	0	0	0.1	0.1	0.1	0.1	0.1	60S ribosomal protein L24 [Source:VB Community Annotation%3BAcc:AGAP006037]
aga-miR-2-1-3p	AGAP007980-RA	405	448	-20	1	0	0	0	0	5.63297	0.1	0.1	0.1	0.1	cuticular protein CPCFC family (CPCFC1) [Source:VB Community Annotation%3BAcc:AGAP007980]
aga-miR-2-1-3p	AGAP028364-RA	1198	1219	-12.8	1	0	0	0	0	0.1	0.1	0.1	0.1	0.1	cytochrome c oxidase subunit I [Source:VB Community Annotation%3BAcc:AGAP028364]
aga-miR-2-1-3p	AGAP028433-RA	5941	5974	-27.7	0	0	1	0	0	0.1	0.1	6.37004	0.1	0.1	non des
aga-miR-2-1-3p	AGAP008929-RA	2829	2871	-23.5	6	0	0	0	0	6.0085	0.1	0.1	0.1	0.1	threonyl-tRNA synthetase [Source:VB External Description%3BAcc:AGAP008929]
aga-miR-2-1-3p	AGAP009061-RA	4225	4282	-21.9	0	0	0	1	0	0.1	0.1	0.1	4.56834	0.1	netrin receptor unc-5 [Source:VB External Description%3BAcc:AGAP009061]
aga-miR-2-1-3p	AGAP007294-RA	1215	1279	-16.8	13	1	0	0	0	0.1	7.76403	0.1	0.1	0.1	inhibitor of apoptosis 1 [Source:VB Community Annotation%3BAcc:AGAP007294]
aga-miR-2-1-3p	AGAP009312-RA	46	103	-19	31	0	0	0	0	3.75531	0.1	0.1	0.1	0.1	non des
aga-miR-2-1-3p	AGAP002161-RA	4796	4859	-30.4	0	0	2	0	0	4.50638	18.9787	20.3841	21.9281	5.10008	RAC serine/threonine-protein kinase [Source:VB External Description%3BAcc:AGAP002161]
aga-miR-2-1-3p	AGAP000847-RC	909	947	-30.5	0	0	1	0	0	0.1	0.1	5.09603	0.1	0.1	CDC-like kinase [Source:VB External Description%3BAcc:AGAP000847]
aga-miR-2-1-3p	AGAP007333-RA	1300	1344	-17.1	7	0	0	0	0	0.1	0.1	0.1	0.1	0.1	p70 ribosomal S6 kinase [Source:VB External Description%3BAcc:AGAP007333]
aga-miR-2-1-3p	AGAP012045-RA	7780	7805	-23	0	0	4	0	0	4.13084	0.1	5.73304	0.1	0.1	ATP-dependent RNA helicase DDX5/DBP2 [Source:VB External Description%3BAcc:AGAP012045]
aga-miR-2-1-3p	AGAP001082-RA	84	107	-25.1	0	0	1	0	0	2.25319	0.1	23.5692	6.39568	4.59007	saposin [Source:VB External Description%3BAcc:AGAP001082]
aga-miR-2-1-3p	AGAP003600-RA	3123	3167	-19.7	3	0	0	0	0	10.1393	0.1	0.1	0.1	0.1	Elongation of very long chain fatty acids protein [Source:VB External Description%3BAcc:AGAP003600]
aga-miR-2-1-3p	AGAP009659-RA	247	276	-21.9	3	0	0	0	0	4.13084	9.48937	7.64405	8.22302	0.1	non des
aga-miR-2-1-3p	AGAP008432-RB	551	579	-22.1	4	0	0	0	0	2.25319	0.1	0.1	0.1	0.1	non des
aga-miR-2-1-3p	AGAP010770-RA	1900	1932	-21.6	0	0	2	0	0	2.62872	0.1	0.1	0.1	0.1	non des
aga-miR-2-1-3p	AGAP003769-RA	164	199	-30.8	0	0	1	0	0	0.1	0.1	0.1	0.1	0.1	importin beta-3 [Source:VB External Description%3BAcc:AGAP003769]
aga-miR-2-1-3p	AGAP002421-RA	12	26	-19.5	1	0	0	0	0	0.1	0.1	0.1	0.1	0.1	non des
aga-miR-2-1-3p	AGAP010012-RA	2438	2496	-22.8	0	0	1	0	0	3.00425	0.1	5.09603	0.1	0.1	Leucine-rich repeat and calponin-like proteiny domain-containing protein 3 [Source:VB External Description%3BAcc:AGAP010012]
aga-miR-2-1-3p	AGAP005127-RA	2178	2199	-19.8	0	0	0	0	1	0.1	0.1	0.1	0.1	0.1	RNA-binding protein 15 [Source:VB External Description%3BAcc:AGAP005127]
aga-miR-2-1-3p	AGAP007751-RA	1604	1634	-16.2	5	0	0	0	0	0.1	0.1	15.2881	4.56834	0.1	non des
aga-miR-2-1-3p	AGAP008288-RB	6201	6224	-22.1	0	0	1	0	0	8.63722	0.1	0.1	0.1	0.1	timeless [Source:VB Community Annotation%3BAcc:AGAP008288]
aga-miR-2-1-3p	AGAP003817-RA	2934	2990	-19.4	1	0	0	0	0	0.1	0.1	0.1	0.1	4.08006	non des
aga-miR-2-1-3p	AGAP003715-RA	6461	6524	-26.9	3	0	0	0	0	0.1	0.1	0.1	0.1	0.1	cyclin G-associated kinase [Source:VB External Description%3BAcc:AGAP003715]
aga-miR-2-1-3p	AGAP008296-RA	227	253	-23.8	15	0	0	0	0	0.1	6.90136	0.1	0.1	0.1	trypsin 1 [Source:VB Community Annotation%3BAcc:AGAP008296]
aga-miR-2-1-3p	AGAP004000-RA	92	108	-23.8	0	0	0	1	0	3.75531	0.1	0.1	0.1	10.2002	myosin IX [Source:VB External Description%3BAcc:AGAP004000]
aga-miR-2-1-3p	AGAP001883-RA	5943	5974	-20.8	0	3	0	0	0	0.1	0.1	0.1	0.1	0.1	ELAV (embryonic lethal%2C abnormal vision%2C Drosophila)-like 1 [Source:VB External Description%3BAcc:AGAP001883]
aga-miR-2-1-3p	AGAP008879-RA	2798	2839	-21.4	0	0	1	0	0	0.1	4.31335	7.00705	9.59352	0.1	non des
aga-miR-2-1-3p	AGAP009036-RA	28	78	-21.5	0	0	1	0	0	0.1	0.1	0.1	0.1	0.1	solute carrier family 9 (sodium/hydrogen exchanger)%2C member 3 [Source:VB External Description%3BAcc:AGAP009036]
aga-miR-2-1-3p	AGAP000523-RA	635	697	-18.6	52	0	0	0	0	5.63297	18.9787	36.3092	12.7914	17.8503	F-type H+-transporting ATPase subunit c [Source:VB External Description%3BAcc:AGAP000523]
aga-miR-2-1-3p	AGAP007204-RA	4868	4899	-20.8	0	0	1	0	0	25.1606	21.5667	0.1	0.1	0.1	E3 ubiquitin-protein ligase MARCH6 [Source:VB External Description%3BAcc:AGAP007204]
aga-miR-2-1-3p	AGAP011312-RA	3438	3499	-21.1	0	0	1	0	0	0.1	0.1	0.1	6.85252	3.06005	non des
aga-miR-2-1-3p	AGAP008340-RA	724	765	-25.1	2	0	0	0	0	0.1	0.1	0.1	0.1	0.1	non des
aga-miR-2-1-3p	AGAP007807-RA	3981	4020	-23.8	33	0	0	0	0	30.0425	30.1934	7.00705	0.1	4.08006	F-box and leucine-rich repeat protein 2/20 [Source:VB External Description%3BAcc:AGAP007807]
aga-miR-2-1-3p	AGAP000562-RB	1588	1623	-23.9	8	0	0	0	0	0.1	0.1	0.1	0.1	0.1	#N/A
aga-miR-2-1-3p	AGAP012302-RA	2357	2414	-17	0	4	0	0	0	4.50638	13.8027	27.3912	2.74101	6.12009	Sodium-independent sulfate anion transporter [Source:VB External Description%3BAcc:AGAP012302]
aga-miR-2-1-3p	AGAP009658-RA	4978	5031	-16.7	0	0	0	6	0	7.88616	15.5281	25.4802	26.0396	51.0008	non des
aga-miR-2-1-3p	AGAP004563-RA	4947	4964	-18.1	1	0	0	0	0	0.1	0.1	0.1	0.1	6.12009	angiotensin-converting enzyme 9 [Source:VB Community Annotation%3BAcc:AGAP004563]
aga-miR-2-1-3p	AGAP000713-RA	5128	5162	-21.2	1	0	0	0	0	0.1	0.1	0.1	0.1	0.1	non des
aga-miR-2-1-3p	AGAP012382-RA	1750	1764	-23.6	1	0	0	0	0	0.1	0.1	0.1	0.1	0.1	non des
aga-miR-2-1-3p	AGAP005639-RA	1111	1160	-25.2	0	0	2	0	0	0.1	6.90136	9.55507	5.93885	3.57006	ATP-binding cassette transporter (ABC transporter) family B member 2 [Source:VB Community Annotation%3BAcc:AGAP005639]
aga-miR-2-1-3p	AGAP000081-RA	3988	4049	-21.1	0	0	2	0	0	0.1	0.1	5.09603	0.1	5.10008	glucuronyl/N-acetylglucosaminyl transferase [Source:VB External Description%3BAcc:AGAP000081]
aga-miR-2-1-3p	AGAP011600-RB	671	698	-20.9	10	0	0	1	0	36.4265	49.1722	100.01	214.255	23.4604	non des
aga-miR-2-1-3p	AGAP006701-RA	422	462	-27.8	0	0	1	0	0	0.1	0.1	0.1	0.1	4.08006	non des
aga-miR-2-1-3p	AGAP004742-RB	5686	5744	-23.8	0	0	1	0	0	15.3968	11.2147	0.1	0.1	0.1	pyruvate carboxylase [Source:VB External Description%3BAcc:AGAP004742]
aga-miR-2-1-3p	AGAP004484-RA	1236	1271	-14.5	0	0	0	2	0	0.1	0.1	0.1	5.02518	4.08006	CDGSH iron sulfur domain-containing protein 2 homolog [Source:VB External Description%3BAcc:AGAP004484]
aga-miR-2-1-3p	AGAP001455-RA	3708	3747	-27.7	0	0	1	0	0	0.1	0.1	0.1	0.1	0.1	non des
aga-miR-2-1-3p	AGAP007008-RA	75	89	-22.2	1	0	0	0	0	0.1	0.1	0.1	0.1	0.1	non des
aga-miR-2-1-3p	AGAP002353-RA	1461	1504	-24.3	0	0	1	0	0	0.1	5.17602	68.1595	3.19784	9.69015	lipase 3 [Source:VB External Description%3BAcc:AGAP002353]
aga-miR-2-1-3p	AGAP003663-RA	3145	3189	-15.7	0	0	1	0	0	25.1606	2.58801	37.5833	31.9784	35.7006	ATP-dependent RNA helicase DBP2 [Source:VB External Description%3BAcc:AGAP003663]
aga-miR-2-1-3p	AGAP006022-RA	2421	2436	-19.7	1	0	0	0	0	0.1	0.1	12.7401	0.1	0.1	non des
aga-miR-2-1-3p	AGAP005391-RA	887	940	-22.7	19	0	0	0	0	1.87766	7.76403	0.1	0.1	0.1	ATP-dependent RNA helicase DDX20 [Source:VB External Description%3BAcc:AGAP005391]
aga-miR-2-1-3p	AGAP003821-RA	2808	2848	-31.1	0	0	0	1	0	0.1	0.1	0.1	0.1	0.1	ubiquitin carboxyl-terminal hydrolase 20/33 [Source:VB External Description%3BAcc:AGAP003821]
aga-miR-2-1-3p	AGAP003498-RA	1466	1503	-24.3	4	0	0	0	0	5.63297	0.1	5.73304	10.0504	0.1	non des
aga-miR-2-1-3p	AGAP012406-RA	1435	1478	-23.8	0	0	0	1	0	0.1	0.1	0.1	0.1	0.1	uncharacterized protein slr0305 [Source:VB External Description%3BAcc:AGAP012406]
aga-miR-2-1-3p	AGAP004199-RA	3722	3746	-21.2	1	0	0	0	0	16.8989	17.2534	5.09603	3.65468	0.1	solute carrier family 5 (sodium-coupled monocarboxylate transporter)%2C member 8 [Source:VB External Description%3BAcc:AGAP004199]
aga-miR-2-1-3p	AGAP001004-RA	5079	5125	-25.6	0	0	1	0	0	0.1	0.1	4.45903	2.28417	0.1	TOLL-like receptor 1A [Source:VB Community Annotation%3BAcc:AGAP001004]
aga-miR-2-1-3p	AGAP006145-RA	598	691	-19.7	3	0	0	0	0	4.88191	0.1	0.1	0.1	0.1	cuticular protein 1 in CPLCA family [Source:VB Community Annotation%3BAcc:AGAP006145]
aga-miR-2-1-3p	AGAP010173-RA	517	558	-22.9	0	0	2	0	0	6.38403	0.1	12.1031	0.1	8.16013	guanine nucleotide-binding protein subunit beta-like protein [Source:VB Community Annotation%3BAcc:AGAP010173]
aga-miR-2-1-3p	AGAP006115-RB	4530	4549	-15.7	0	0	0	1	0	3.00425	0.1	0.1	0.1	0.1	solute carrier family 4%2C anion exchanger%2C member 3 isoform 1 (Predicted) [Source:VB External Description%3BAcc:AGAP006115]
aga-miR-2-1-3p	AGAP002397-RA	2726	2745	-17.3	5	0	0	0	0	0.1	0.1	6.37004	0.1	0.1	60kDa lysophospholipase [Source:VB External Description%3BAcc:AGAP002397]
aga-miR-2-1-3p	AGAP005583-RB	6205	6246	-14.6	0	0	1	0	0	6.0085	0.1	8.28106	0.1	0.1	#N/A
aga-miR-2-1-3p	AGAP005583-RB	10019	10067	-22.7	0	0	1	0	0	6.0085	12.0774	5.73304	5.02518	0.1	#N/A
aga-miR-2-1-3p	AGAP010763-RA	328	348	-22.9	10	0	0	0	0	0.1	0.1	0.1	0.1	0.1	non des
aga-miR-2-1-3p	AGAP009736-RA	3360	3400	-24.4	0	0	2	0	0	4.88191	13.8027	6.37004	8.22302	0.1	Solute carrier family 4 member 10 [Source:VB External Description%3BAcc:AGAP009736]
aga-miR-2-1-3p	AGAP000964-RA	186	258	-25.1	0	3	0	0	0	0.1	0.1	0.1	0.1	0.1	non des
aga-miR-2-1-3p	AGAP012956-RA	4378	4459	-19.5	0	0	1	0	0	0.1	12.0774	0.1	0.1	12.7502	non des
aga-miR-2-1-3p	AGAP007726-RA	2467	2524	-27.2	1	0	0	0	0	0.1	0.1	0.1	0.1	0.1	ArfGAP with SH3 domain%2C ankyrin repeat and PH domain 2 [Source:VB External Description%3BAcc:AGAP007726]
aga-miR-2-1-3p	AGAP001279-RA	2556	2576	-21.5	0	0	0	1	0	0.1	9.48937	7.64405	6.39568	25.5004	protein phosphatase 3%2C catalytic subunit [Source:VB External Description%3BAcc:AGAP001279]
aga-miR-2-1-3p	AGAP008763-RB	1605	1678	-27.5	60	0	0	0	0	4.50638	0.1	0.1	0.1	0.1	non des
aga-miR-2-1-3p	AGAP006888-RA	734	782	-18.3	4	0	0	0	0	0.1	0.1	0.1	2.74101	0.1	G protein-coupled receptor kinase interactor 2 [Source:VB External Description%3BAcc:AGAP006888]
aga-miR-2-1-3p	AGAP005263-RA	2927	2953	-22.6	1	0	0	0	0	4.50638	0.1	15.2881	5.93885	0.1	protein transport protein SEC24 [Source:VB External Description%3BAcc:AGAP005263]
aga-miR-2-1-3p	AGAP004146-RA	221	258	-21.4	8	0	0	0	0	0.1	0.1	0.1	0.1	0.1	Ras-related protein Rab-1A [Source:VB External Description%3BAcc:AGAP004146]
aga-miR-2-1-3p	AGAP001713-RB	2597	2630	-22.7	0	0	1	0	0	0.1	13.8027	98.7357	0.1	0.1	stearoyl-CoA desaturase (delta-9 desaturase) [Source:VB External Description%3BAcc:AGAP001713]
aga-miR-2-1-3p	AGAP009246-RA	1849	1881	-29.5	0	0	3	0	0	0.1	0.1	9.55507	0.1	0.1	cytochrome P450 [Source:VB Community Annotation%3BAcc:AGAP009246]
aga-miR-2-1-3p	AGAP000338-RA	774	792	-20.4	0	0	1	0	0	0.1	0.1	0.1	0.1	0.1	phosphomevalonate kinase [Source:VB External Description%3BAcc:AGAP000338]
aga-miR-2-1-3p	AGAP009815-RA	1763	1787	-20.3	0	0	1	0	0	0.1	0.1	16.5621	6.85252	4.59007	non des
aga-miR-2-1-3p	AGAP002186-RB	3922	3979	-19.1	0	0	0	2	0	0.1	0.1	0.1	0.1	0.1	very low-density lipoprotein receptor [Source:VB External Description%3BAcc:AGAP002186]
aga-miR-2-1-3p	AGAP000736-RA	1815	1856	-22.9	0	0	1	0	0	10.8904	19.8414	0.1	0.1	2.55004	non des
aga-miR-2-1-3p	AGAP008252-RA	1142	1160	-25.6	0	0	1	0	0	0.1	0.1	0.1	0.1	0.1	Protein of unknown function%2C DUF255 family [Source:VB External Description%3BAcc:AGAP008252]
aga-miR-2-1-3p	AGAP005535-RA	1580	1624	-21.7	0	0	1	0	0	4.88191	7.76403	5.09603	0.1	0.1	26S proteasome regulatory subunit N5 [Source:VB External Description%3BAcc:AGAP005535]
aga-miR-2-1-3p	AGAP003343-RA	414	472	-24.8	0	0	1	0	0	0.1	0.1	0.1	0.1	0.1	cytochrome P450 [Source:VB Community Annotation%3BAcc:AGAP003343]
aga-miR-2-1-3p	AGAP005522-RA	744	785	-18.6	1	0	0	0	0	5.25744	0.1	0.1	0.1	0.1	transcription initiation factor TFIID subunit 11 [Source:VB External Description%3BAcc:AGAP005522]
aga-miR-2-1-3p	AGAP004246-RA	9924	9954	-13.1	0	2	0	0	0	0.1	0.1	0.1	0.1	0.1	Receptor protein-tyrosine phosphatase 10d [Source:VB External Description%3BAcc:AGAP004246]
aga-miR-2-1-3p	AGAP001888-RA	3349	3426	-26.1	1	3	6	0	0	0.1	6.90136	0.1	0.1	0.1	alpha-(1%2C6)-fucosyltransferase [Source:VB External Description%3BAcc:AGAP001888]
aga-miR-2-1-3p	AGAP009565-RA	2840	2867	-15.5	0	0	1	0	0	0.1	0.1	6.37004	0.1	0.1	TANK-binding kinase 1 [Source:VB External Description%3BAcc:AGAP009565]
aga-miR-2-1-3p	AGAP001380-RA	142	226	-22.8	0	0	1	0	0	0.1	0.1	0.1	0.1	0.1	translation initiation factor 6 [Source:VB External Description%3BAcc:AGAP001380]
aga-miR-2-1-3p	AGAP000633-RA	1857	1900	-19.2	2	0	0	0	0	15.3968	7.76403	36.3092	10.964	5.61009	non des
aga-miR-2-1-3p	AGAP011383-RA	1057	1071	-24.1	1	0	0	0	0	0.1	0.1	0.1	0.1	0.1	rRNA-processing protein EBP2 [Source:VB External Description%3BAcc:AGAP011383]
aga-miR-2-1-3p	AGAP006883-RA	2720	2759	-15.4	3	0	0	0	0	0.1	0.1	5.09603	0.1	0.1	non des
aga-miR-2-1-3p	AGAP005563-RC	3506	3594	-20.2	0	0	1	0	0	0.1	0.1	0.1	0.1	6.6301	facilitated trehalose transporter Tret1 [Source:VB Community Annotation%3BAcc:AGAP005563]
aga-miR-2-1-3p	AGAP003128-RA	1601	1655	-21	28	0	0	0	0	2.25319	0.1	16.5621	0.1	0.1	non des
aga-miR-2-1-3p	AGAP002355-RB	535	559	-22.9	0	0	1	0	0	0.1	0.1	0.1	0.1	0.1	glutamine synthetase [Source:VB External Description%3BAcc:AGAP002355]
aga-miR-2-1-3p	AGAP002173-RA	567	622	-27.1	0	0	1	0	0	0.1	0.1	0.1	0.1	0.1	WD repeat domain 20b [Source:VB External Description%3BAcc:AGAP002173]
aga-miR-2-1-3p	AGAP002028-RA	1296	1359	-27.3	2	0	0	0	0	3.37978	0.1	0.1	0.1	0.1	E3 ubiquitin-protein ligase RNF13 [Source:VB External Description%3BAcc:AGAP002028]
aga-miR-2-1-3p	AGAP006460-RA	5776	5832	-19.3	0	0	1	0	0	0.1	12.0774	0.1	0.1	0.1	non des
aga-miR-2-1-3p	AGAP011180-RA	122	174	-16.9	0	0	0	0	1	0.1	0.1	0.1	0.1	0.1	jumonji domain-containing protein 2 [Source:VB External Description%3BAcc:AGAP011180]
aga-miR-2-1-3p	AGAP011963-RA	7747	7807	-17.1	0	15	0	0	0	10.5149	8.6267	0.1	0.1	0.1	non des
aga-miR-2-1-3p	AGAP004640-RB	2910	2970	-20	2	6	0	0	0	4.88191	6.90136	0.1	0.1	0.1	non des
aga-miR-2-1-3p	AGAP007939-RA	2064	2111	-29	1	0	0	0	0	7.13509	10.352	0.1	0.1	0.1	starch phosphorylase [Source:VB External Description%3BAcc:AGAP007939]
aga-miR-2-1-3p	AGAP005275-RA	2982	3033	-24.2	1	0	0	0	0	3.75531	0.1	0.1	0.1	0.1	non des
aga-miR-2-1-3p	AGAP005234-RB	251	287	-24.1	0	0	1	0	0	0.1	0.1	0.1	0.1	0.1	copper-zinc superoxide dismutase 2 [Source:VB Community Annotation%3BAcc:AGAP005234]
aga-miR-2-1-3p	AGAP005183-RA	7007	7055	-18.9	0	0	0	1	0	6.0085	0.1	7.00705	15.5324	9.18014	non des
aga-miR-2-1-3p	AGAP003725-RB	3411	3445	-19.5	0	0	1	0	0	0.1	0.1	14.6511	0.1	5.10008	Extended synaptotagmin-like protein 2a [Source:VB External Description%3BAcc:AGAP003725]
aga-miR-2-1-3p	AGAP009635-RA	554	582	-18.8	1	0	0	0	0	57.4563	26.7428	0.1	0.1	0.1	non des
aga-miR-2-1-3p	AGAP000779-RB	2133	2199	-22.8	0	0	1	0	0	0.1	0.1	0.1	0.1	0.1	zinc finger homeobox protein 1/2 [Source:VB External Description%3BAcc:AGAP000779]
aga-miR-12-3p	AGAP006108-RA	6527	6552	-17.4	0	0	2	0	0	5.25744	0.1	0.1	0.1	0.1	non des
aga-miR-286b-3p	AGAP007781-RA	298	322	-21.6	0	0	0	1	0	46.5659	39.6828	288.563	51.6223	35.7006	Eukaryotic translation initiation factor 4E-binding protein 1 [Source:VB External Description%3BAcc:AGAP007781]
aga-miR-286b-3p	AGAP004215-RA	9200	9229	-18.2	0	0	0	1	0	0.1	0.1	0.1	0.1	4.08006	non des
aga-miR-34-5p	AGAP003789-RC	6458	6492	-24.8	0	0	6	0	0	0.1	0.1	0.1	0.1	0.1	#N/A
aga-miR-34-5p	AGAP001182-RA	328	362	-22.5	1	21	0	0	0	0.1	8.6267	12.7401	5.48201	0.1	non des
aga-miR-34-5p	AGAP001182-RA	491	585	-30.6	0	0	9	0	0	0.1	12.0774	44.5903	0.1	5.10008	non des
aga-miR-34-5p	AGAP006345-RA	3279	3341	-23.3	0	0	3	0	0	0.1	0.1	0.1	0.1	0.1	non des
aga-miR-34-5p	AGAP012006-RB	1992	2018	-24	0	0	1	0	0	0.1	0.1	0.1	2.74101	0.1	Protein phosphatase 1 regulatory subunit 16A [Source:VB External Description%3BAcc:AGAP012006]
aga-miR-34-5p	AGAP008921-RA	775	828	-25.2	0	28	0	0	0	0.1	0.1	0.1	0.1	0.1	non des
aga-miR-34-5p	AGAP011284-RA	1059	1141	-24.3	0	0	1	0	0	0.1	0.1	11.4661	8.67985	10.7102	Eukaryotic translation initiation factor 5A [Source:VB External Description%3BAcc:AGAP011284]
aga-miR-34-5p	AGAP012424-RA	2404	2445	-18.4	0	0	8	0	0	0.1	0.1	0.1	0.1	0.1	insulin receptor [Source:VB Community Annotation%3BAcc:AGAP012424]
aga-miR-34-5p	AGAP003388-RA	1701	1780	-27.7	0	0	0	7	0	2.62872	0.1	0.1	0.1	0.1	non des
aga-miR-34-5p	AGAP000743-RB	237	270	-21.3	0	0	1	0	0	0.1	0.1	0.1	0.1	0.1	non des
aga-miR-34-5p	AGAP008156-RA	721	764	-24.8	0	0	7	0	0	0.1	0.1	0.1	0.1	0.1	COP9 signalosome complex subunit 6 [Source:VB External Description%3BAcc:AGAP008156]
aga-miR-34-5p	AGAP008842-RA	2378	2454	-26.6	0	0	0	1	0	0.1	0.1	8.91806	0.1	0.1	aquaporin [Source:VB External Description%3BAcc:AGAP008842]
aga-miR-34-5p	AGAP007978-RA	2406	2449	-25.1	0	0	0	0	4	0.1	0.1	0.1	0.1	0.1	histone-lysine N-methyltransferase SETDB [Source:VB External Description%3BAcc:AGAP007978]
aga-miR-34-5p	AGAP011171-RA	1129	1172	-28.1	0	0	7	4	0	0.1	0.1	0.1	0.1	0.1	non des
aga-miR-34-5p	AGAP001093-RA	1821	1865	-21.3	0	0	4	0	0	0.1	0.1	19.1101	0.1	0.1	fos-like antigen%2C invertebrate [Source:VB External Description%3BAcc:AGAP001093]
aga-miR-34-5p	AGAP003043-RB	263	282	-24.6	0	0	1	0	0	0.1	0.1	0.1	5.48201	0.1	non des
aga-miR-34-5p	AGAP003043-RB	2794	2870	-27.6	0	0	0	1	0	0.1	0.1	0.1	13.2482	0.1	non des
aga-miR-34-5p	AGAP010201-RA	2504	2545	-27.1	0	0	5	0	0	0.1	0.1	0.1	0.1	0.1	non des
aga-miR-34-5p	AGAP010201-RA	1599	1626	-20.3	0	0	2	0	0	0.1	0.1	0.1	0.1	0.1	non des
aga-miR-34-5p	AGAP010462-RA	7	29	-24.5	0	0	0	4	0	0.1	0.1	0.1	0.1	0.1	SWI/SNF related%2C matrix associated%2C actin dependent regulator of chromatin%2C subfamily a%2C member 2 [Source:VB External Description%3BAcc:AGAP010462]
aga-miR-34-5p	AGAP000489-RA	7552	7573	-14.2	0	0	2	0	0	5.63297	0.1	10.8291	6.39568	0.1	Eph receptor B1 [Source:VB External Description%3BAcc:AGAP000489]
aga-miR-34-5p	AGAP001622-RA	261	361	-28.3	0	0	5	0	0	6.0085	0.1	0.1	0.1	0.1	myosin light chain 5 [Source:VB External Description%3BAcc:AGAP001622]
aga-miR-34-5p	AGAP000162-RA	1663	1703	-26.5	0	0	0	2	0	0.1	6.90136	5.73304	0.1	0.1	cystathionine beta-synthase [Source:VB External Description%3BAcc:AGAP000162]
aga-miR-34-5p	AGAP011044-RA	94	145	-25.1	0	0	6	0	0	0.1	0.1	0.1	0.1	0.1	non des
aga-miR-34-5p	AGAP002659-RA	390	420	-25.6	0	0	2	0	0	0.1	0.1	0.1	0.1	0.1	solute carrier family 10 (sodium/bile acid cotransporter) [Source:VB External Description%3BAcc:AGAP002659]
aga-miR-34-5p	AGAP002632-RA	234	275	-21.3	0	0	4	0	0	4.13084	0.1	13.3771	0.1	0.1	non des
aga-miR-34-5p	AGAP000005-RA	2608	2665	-25.3	0	0	0	2	0	2.62872	0.1	0.1	8.22302	44.3707	high mobility group protein B1 [Source:VB External Description%3BAcc:AGAP000005]
aga-miR-34-5p	AGAP009210-RB	425	465	-32.2	0	0	2	0	0	0.1	0.1	0.1	0.1	0.1	#N/A
aga-miR-34-5p	AGAP009463-RA	3142	3198	-22.1	0	0	2	0	0	37.9287	27.6054	10.8291	5.48201	0.1	ATP-binding cassette transporter (ABC transporter) family G member 11 [Source:VB Community Annotation%3BAcc:AGAP009463]
aga-miR-34-5p	AGAP001192-RA	296	387	-24.1	0	0	1	3	0	0.1	0.1	0.1	10.964	0.1	non des
aga-miR-34-5p	AGAP006269-RA	3851	3947	-27.2	0	0	3	0	0	0.1	0.1	12.1031	0.1	0.1	phosphatidylinositol glycan%2C class O [Source:VB External Description%3BAcc:AGAP006269]
aga-miR-34-5p	AGAP005851-RA	1052	1106	-29.3	0	0	6	0	0	0.1	0.1	0.1	0.1	0.1	cyclin-dependent kinase 10 [Source:VB External Description%3BAcc:AGAP005851]
aga-miR-34-5p	AGAP001496-RA	1073	1119	-26.3	0	0	9	0	0	0.1	0.1	0.1	0.1	0.1	non des
aga-miR-34-5p	AGAP001577-RA	2507	2612	-30.3	0	0	1	0	0	0.1	0.1	0.1	0.1	0.1	Forkhead box subgroup [Source:VB External Description%3BAcc:AGAP001577]
aga-miR-34-5p	AGAP005445-RA	312	345	-25.4	0	0	3	0	0	0.1	0.1	0.1	0.1	0.1	Ras-related C3 botulinum toxin substrate [Source:VB External Description%3BAcc:AGAP005445]
aga-miR-34-5p	AGAP007552-RA	855	912	-21.8	0	0	4	0	0	8.63722	10.352	49.6863	10.5072	42.3307	non des
aga-miR-34-5p	AGAP007552-RA	732	754	-25.2	0	0	0	0	3	0.1	0.1	0.1	0.1	16.8303	non des
aga-miR-34-5p	AGAP004196-RA	330	369	-25.7	0	0	2	0	0	0.1	0.1	0.1	0.1	0.1	non des
aga-miR-34-5p	AGAP003519-RA	3945	3966	-28.4	0	0	1	0	0	3.00425	0.1	0.1	0.1	9.69015	ankyrin repeat domain-containing protein 17 [Source:VB External Description%3BAcc:AGAP003519]
aga-miR-34-5p	AGAP003519-RA	3355	3423	-27.3	0	0	1	0	0	11.6415	9.48937	7.64405	6.39568	0.1	ankyrin repeat domain-containing protein 17 [Source:VB External Description%3BAcc:AGAP003519]
aga-miR-34-5p	AGAP002807-RA	2812	2853	-29.7	0	0	4	0	0	0.1	0.1	0.1	0.1	8.67013	#N/A
aga-miR-34-5p	AGAP007960-RA	1124	1151	-23.5	0	0	1	0	0	0.1	0.1	0.1	0.1	0.1	non des
aga-miR-34-5p	AGAP001608-RA	4417	4472	-23.2	0	0	1	0	4	0.1	0.1	0.1	0.1	14.7902	non des
aga-miR-34-5p	AGAP002715-RA	8635	8706	-23.1	0	0	1	4	0	0.1	0.1	5.09603	0.1	12.7502	non des
aga-miR-34-5p	AGAP004428-RA	2486	2527	-18.7	0	0	2	0	0	0.1	0.1	4.45903	0.1	7.14011	Midline fasciclin [Source:VB External Description%3BAcc:AGAP004428]
aga-miR-34-5p	AGAP009487-RA	5051	5097	-24.1	0	0	1	0	0	0.1	0.1	0.1	0.1	0.1	non des
aga-miR-34-5p	AGAP006936-RA	1486	1542	-25.7	0	0	4	0	0	0.1	9.48937	21.6581	5.02518	6.6301	Mitochondrial cytochrome c1 heme protein [Source:VB External Description%3BAcc:AGAP006936]
aga-miR-34-5p	AGAP002465-RA	176	253	-28	0	0	7	0	0	0.1	0.1	15.2881	0.1	0.1	ferritin heavy chain [Source:VB External Description%3BAcc:AGAP002465]
aga-miR-34-5p	AGAP012622-RA	479	509	-29.9	0	0	4	0	0	0.1	0.1	0.1	0.1	0.1	non des
aga-miR-34-5p	AGAP003820-RA	1692	1730	-27.2	0	0	4	3	0	0.1	6.03869	0.1	7.76618	0.1	Lin-10 homolog [Source:VB External Description%3BAcc:AGAP003820]
aga-miR-34-5p	AGAP003820-RA	2562	2598	-20.9	0	0	1	0	0	14.2702	12.94	0.1	0.1	0.1	Lin-10 homolog [Source:VB External Description%3BAcc:AGAP003820]
aga-miR-34-5p	AGAP005300-RB	7632	7692	-16.4	0	0	1	0	0	10.1393	7.76403	0.1	0.1	3.57006	nuclear factor erythroid 2%2C invertebrate [Source:VB External Description%3BAcc:AGAP005300]
aga-miR-34-5p	AGAP006541-RA	612	627	-23.4	0	0	0	1	0	0.1	0.1	0.1	0.1	0.1	#N/A
aga-miR-34-5p	AGAP012280-RA	4033	4075	-22.4	0	0	4	0	0	6.38403	6.03869	0.1	0.1	0.1	non des
aga-miR-34-5p	AGAP008415-RA	482	503	-22.1	0	0	5	0	0	0.1	0.1	0.1	0.1	0.1	Jumonji domain-containing protein 4 [Source:VB External Description%3BAcc:AGAP008415]
aga-miR-34-5p	AGAP009990-RA	8046	8081	-24.7	0	0	3	0	0	0.1	0.1	0.1	0.1	6.12009	non des
aga-miR-34-5p	AGAP009990-RA	4773	4795	-24	0	0	1	0	0	0.1	0.1	0.1	0.1	0.1	non des
aga-miR-34-5p	AGAP009990-RA	15722	15753	-26.1	0	0	0	0	4	0.1	0.1	0.1	0.1	4.08006	non des
aga-miR-34-5p	AGAP000468-RA	1954	1999	-27.4	0	0	0	1	0	0.1	0.1	0.1	0.1	0.1	non des
aga-miR-34-5p	AGAP005508-RB	3749	3791	-24	0	0	4	0	0	0.1	0.1	6.37004	0.1	0.1	non des
aga-miR-34-5p	AGAP010012-RA	1283	1351	-23.2	0	0	0	1	0	0.1	0.1	8.91806	0.1	8.67013	Leucine-rich repeat and calponin-like proteiny domain-containing protein 3 [Source:VB External Description%3BAcc:AGAP010012]
aga-miR-34-5p	AGAP002502-RA	1450	1510	-25.2	0	0	3	0	0	0.1	0.1	0.1	0.1	0.1	translation initiation factor 4G [Source:VB External Description%3BAcc:AGAP002502]
aga-miR-34-5p	AGAP002502-RA	1976	2007	-24.6	0	0	2	0	0	3.00425	0.1	0.1	0.1	0.1	translation initiation factor 4G [Source:VB External Description%3BAcc:AGAP002502]
aga-miR-34-5p	AGAP005170-RA	731	755	-21.6	0	0	0	0	4	0.1	0.1	0.1	0.1	4.08006	non des
aga-miR-34-5p	AGAP007724-RC	2773	2819	-26.9	0	0	5	0	0	0.1	0.1	0.1	0.1	0.1	Glycogenin-1 [Source:VB External Description%3BAcc:AGAP007724]
aga-miR-34-5p	AGAP002076-RA	2403	2442	-24.3	0	0	2	0	0	10.1393	33.6441	105.106	19.6439	22.9504	heat shock 70kDa protein 1/8 [Source:VB External Description%3BAcc:AGAP002076]
aga-miR-34-5p	AGAP002076-RA	282	318	-25.4	0	0	4	0	0	3.37978	0.1	24.2062	0.1	22.9504	heat shock 70kDa protein 1/8 [Source:VB External Description%3BAcc:AGAP002076]
aga-miR-34-5p	AGAP012395-RA	571	628	-29.5	0	0	34	0	0	0.1	0.1	16.5621	5.93885	0.1	peptide-methionine (S)-S-oxide reductase [Source:VB External Description%3BAcc:AGAP012395]
aga-miR-34-5p	AGAP012395-RA	1037	1055	-25.3	0	0	1	0	1	0.1	5.17602	42.6793	6.39568	8.67013	peptide-methionine (S)-S-oxide reductase [Source:VB External Description%3BAcc:AGAP012395]
aga-miR-34-5p	AGAP002895-RA	685	710	-19.9	0	0	0	1	0	0.1	0.1	0.1	0.1	0.1	non description
aga-miR-34-5p	AGAP001387-RA	387	421	-23.2	0	0	7	0	0	0.1	0.1	0.1	32.4352	69.8711	non des
aga-miR-34-5p	AGAP001644-RB	372	407	-25.1	0	0	6	0	0	0.1	0.1	0.1	0.1	0.1	dimethylargininase [Source:VB External Description%3BAcc:AGAP001644]
aga-miR-34-5p	AGAP000723-RA	4546	4574	-21.9	0	0	6	0	0	28.5404	29.3308	6.37004	0.1	5.10008	Cytoplasmic dynein 1 light intermediate chain 2 [Source:VB External Description%3BAcc:AGAP000723]
aga-miR-34-5p	AGAP003282-RB	4876	4908	-24.7	0	0	7	0	0	0.1	0.1	0.1	0.1	0.1	histone-lysine N-methyltransferase%2C H3 lysine-79 specific [Source:VB External Description%3BAcc:AGAP003282]
aga-miR-34-5p	AGAP004742-RA	2348	2374	-23.1	0	0	0	0	2	0.1	0.1	13.3771	0.1	0.1	pyruvate carboxylase [Source:VB External Description%3BAcc:AGAP004742]
aga-miR-34-5p	AGAP009871-RA	689	773	-22.3	0	1	0	0	0	21.4053	15.5281	368.826	208.773	32.6405	cuticular protein RR-1 family 75 [Source:VB Community Annotation%3BAcc:AGAP009871]
aga-miR-34-5p	AGAP003775-RA	53	112	-28.4	0	0	3	0	0	0.1	0.1	0.1	0.1	0.1	non des
aga-miR-34-5p	AGAP003261-RA	3940	4023	-26.2	0	0	4	0	0	0.1	0.1	0.1	0.1	0.1	non des
aga-miR-34-5p	AGAP003261-RA	4327	4358	-26.3	0	0	1	0	0	0.1	0.1	0.1	0.1	0.1	non des
aga-miR-34-5p	AGAP003261-RA	2647	2669	-29.4	0	0	4	0	0	0.1	0.1	0.1	0.1	0.1	non des
aga-miR-34-5p	AGAP013178-RA	3775	3834	-25.4	0	0	6	0	0	0.1	0.1	7.64405	0.1	12.7502	non des
aga-miR-34-5p	AGAP010700-RA	4044	4063	-24.3	0	0	1	0	0	3.75531	0.1	0.1	0.1	0.1	SWI/SNF-related matrix-associated actin-dependent regulator of chromatin [Source:VB External Description%3BAcc:AGAP010700]
aga-miR-34-5p	AGAP013096-RA	1156	1193	-26	0	0	0	2	0	0.1	0.1	0.1	0.1	3.06005	non des
aga-miR-34-5p	AGAP005035-RA	4327	4344	-29.5	0	0	6	0	0	0.1	0.1	0.1	0.1	0.1	DNA helicase INO80 [Source:VB External Description%3BAcc:AGAP005035]
aga-miR-34-5p	AGAP011192-RA	8231	8256	-27.1	0	0	4	0	0	0.1	0.1	0.1	0.1	0.1	histone-lysine N-methyltransferase MLL3 [Source:VB External Description%3BAcc:AGAP011192]
aga-miR-34-5p	AGAP009108-RA	1124	1184	-31.5	0	0	10	0	0	0.1	0.1	6.37004	0.1	0.1	non des
aga-miR-34-5p	AGAP009108-RA	1642	1715	-24.4	0	0	4	0	0	4.50638	0.1	0.1	0.1	0.1	non des
aga-miR-34-5p	AGAP013224-RA	991	1007	-21.2	0	0	1	0	0	0.1	0.1	0.1	0.1	0.1	cytochrome P450 [Source:VB Community Annotation%3BAcc:AGAP013224]
aga-miR-34-5p	AGAP005828-RC	288	314	-21.1	0	0	0	1	0	0.1	0.1	0.1	0.1	0.1	#N/A
aga-miR-34-5p	AGAP010727-RA	353	379	-23.6	0	0	2	0	0	0.1	0.1	11.4661	15.5324	6.6301	non des
aga-miR-34-5p	AGAP012100-RA	497	551	-20.5	0	0	11	0	0	0.1	0.1	13.3771	0.1	15.8102	40S ribosomal protein S26 [Source:VB Community Annotation%3BAcc:AGAP012100]
aga-miR-34-5p	AGAP010655-RA	11207	11261	-24.8	0	0	1	0	0	6.0085	0.1	0.1	0.1	0.1	non des
aga-miR-34-5p	AGAP006436-RA	12858	12902	-19.2	0	0	4	0	0	0.1	0.1	0.1	0.1	0.1	mediator of RNA polymerase II transcription subunit 13 [Source:VB Community Annotation%3BAcc:AGAP006436]
aga-miR-34-5p	AGAP006436-RA	4820	4866	-24	0	0	0	4	0	0.1	0.1	0.1	0.1	0.1	mediator of RNA polymerase II transcription subunit 13 [Source:VB Community Annotation%3BAcc:AGAP006436]
aga-miR-34-5p	AGAP008606-RA	1026	1071	-24.5	0	0	0	4	0	5.25744	6.03869	0.1	0.1	0.1	forkhead box protein L [Source:VB External Description%3BAcc:AGAP008606]
aga-miR-34-5p	AGAP005317-RA	2123	2205	-28.6	0	0	0	2	0	2.62872	0.1	6.37004	0.1	0.1	MFS transporter%2C PCFT/HCP family%2C solute carrier family 46 (folate transporter [Source:VB External Description%3BAcc:AGAP005317]
aga-miR-34-5p	AGAP007172-RB	1117	1135	-19.7	0	0	4	0	0	0.1	0.1	0.1	6.39568	20.4003	translation initiation factor 4E [Source:VB External Description%3BAcc:AGAP007172]
aga-miR-34-5p	AGAP007172-RB	2405	2431	-25.3	0	0	1	0	0	13.8947	0.1	0.1	4.56834	0.1	translation initiation factor 4E [Source:VB External Description%3BAcc:AGAP007172]
aga-miR-34-5p	AGAP011358-RA	41	76	-21.8	0	0	7	0	0	0.1	0.1	4.45903	0.1	0.1	non des
aga-miR-34-5p	AGAP005910-RA	1305	1342	-27	0	0	0	3	0	0.1	0.1	0.1	0.1	0.1	autophagy related gene [Source:VB Community Annotation%3BAcc:AGAP005910]
aga-miR-34-5p	AGAP007781-RA	201	287	-27.6	0	0	24	0	0	46.5659	39.6828	288.563	51.6223	35.7006	Eukaryotic translation initiation factor 4E-binding protein 1 [Source:VB External Description%3BAcc:AGAP007781]
aga-miR-34-5p	AGAP007781-RA	2058	2074	-15.1	0	0	1	0	0	0.1	0.1	75.1665	0.1	13.2602	Eukaryotic translation initiation factor 4E-binding protein 1 [Source:VB External Description%3BAcc:AGAP007781]
aga-miR-34-5p	AGAP007781-RA	351	420	-26.7	0	0	0	0	1	46.5659	12.94	288.563	51.6223	35.7006	Eukaryotic translation initiation factor 4E-binding protein 1 [Source:VB External Description%3BAcc:AGAP007781]
aga-miR-34-5p	AGAP011936-RA	2003	2037	-25.2	0	0	6	0	1	0.1	0.1	0.1	0.1	0.1	non des
aga-miR-34-5p	AGAP000320-RA	1529	1561	-27.4	0	0	0	3	0	0.1	0.1	0.1	0.1	0.1	dynein intermediate chain%2C cytosolic [Source:VB External Description%3BAcc:AGAP000320]
aga-miR-34-5p	AGAP000017-RA	10400	10480	-24.2	0	0	6	0	0	0.1	0.1	3.82203	0.1	0.1	non des
aga-miR-34-5p	AGAP009569-RA	1495	1528	-26.5	0	0	6	0	0	0.1	0.1	0.1	0.1	0.1	syntenin-1 isoform 1 [Source:VB External Description%3BAcc:AGAP009569]
aga-miR-34-5p	AGAP007165-RA	18	58	-25.7	0	0	0	13	0	0.1	0.1	0.1	7.30935	0.1	Late trypsin [Source:VB External Description%3BAcc:AGAP007165]
aga-miR-34-5p	AGAP012423-RA	4160	4202	-26.4	0	0	0	6	0	0.1	0.1	0.1	0.1	0.1	non des
aga-miR-34-5p	AGAP001146-RA	2407	2451	-31	0	0	2	0	0	0.1	0.1	0.1	0.1	0.1	U3 small nucleolar RNA-associated protein 12 [Source:VB External Description%3BAcc:AGAP001146]
aga-miR-34-5p	AGAP010638-RA	8663	8711	-25	0	0	4	0	0	0.1	0.1	5.73304	0.1	0.1	Ca2+ transporting ATPase%2C plasma membrane [Source:VB External Description%3BAcc:AGAP010638]
aga-miR-34-5p	AGAP000579-RA	598	651	-27.9	0	0	0	2	0	0.1	0.1	0.1	0.1	0.1	Niemann-Pick C1 protein [Source:VB External Description%3BAcc:AGAP000579]
aga-miR-34-5p	AGAP010304-RB	213	249	-21.9	0	0	1	0	0	3.75531	0.1	0.1	2.74101	3.57006	non des
aga-miR-34-5p	AGAP003860-RC	1712	1765	-29.3	0	0	0	3	0	0.1	0.1	0.1	6.39568	0.1	#N/A
aga-miR-34-5p	AGAP010387-RA	1389	1413	-22	0	0	5	0	0	0.1	0.1	0.1	0.1	0.1	Alanine-glyoxylate aminotransferase [Source:VB External Description%3BAcc:AGAP010387]
aga-miR-34-5p	AGAP009619-RA	2402	2434	-30.5	0	0	2	0	0	0.1	0.1	0.1	0.1	0.1	S-adenosylmethionine decarboxylase [Source:VB External Description%3BAcc:AGAP009619]
aga-miR-34-5p	AGAP005011-RA	3201	3228	-21.4	0	0	0	2	0	0.1	0.1	0.1	0.1	0.1	Iroquois-class homeodomain protein irx [Source:VB External Description%3BAcc:AGAP005011]
aga-miR-34-5p	AGAP004919-RA	361	457	-33.3	0	0	13	0	0	4.88191	0.1	0.1	0.1	8.67013	60S ribosomal protein L15 [Source:VB Community Annotation%3BAcc:AGAP004919]
aga-miR-34-5p	AGAP007827-RA	1282	1332	-26.9	0	0	3	0	0	0.1	0.1	0.1	0.1	0.1	enolase [Source:VB External Description%3BAcc:AGAP007827]
aga-miR-34-5p	AGAP007827-RA	1482	1568	-24.1	0	0	1	0	0	0.1	0.1	0.1	0.1	0.1	enolase [Source:VB External Description%3BAcc:AGAP007827]
aga-miR-34-5p	AGAP028048-RA	880	915	-28.1	0	0	3	0	0	0.1	0.1	0.1	0.1	0.1	non des
aga-miR-34-5p	AGAP009031-RA	293	340	-28	0	0	6	0	0	4.50638	5.17602	23.5692	9.13669	7.14011	60S ribosomal protein L5 [Source:VB Community Annotation%3BAcc:AGAP009031]
aga-miR-34-5p	AGAP008801-RF	4612	4656	-29.5	0	0	6	0	0	0.1	0.1	0.1	0.1	6.12009	trafficking kinesin-binding protein 1 [Source:VB External Description%3BAcc:AGAP008801]
aga-miR-34-5p	AGAP008801-RF	1398	1450	-23.2	0	0	0	2	0	0.1	0.1	0.1	3.65468	0.1	trafficking kinesin-binding protein 1 [Source:VB External Description%3BAcc:AGAP008801]
aga-miR-34-5p	AGAP006935-RA	50	83	-23.7	0	0	4	0	0	0.1	0.1	0.1	0.1	10.7102	non des
aga-miR-34-5p	AGAP008884-RA	954	1050	-27.6	0	0	1	0	0	0.1	0.1	5.73304	0.1	0.1	protoheme IX farnesyltransferase [Source:VB External Description%3BAcc:AGAP008884]
aga-miR-34-5p	AGAP004530-RA	2484	2532	-23.2	0	0	0	1	0	0.1	0.1	0.1	0.1	0.1	non des
aga-miR-34-5p	AGAP010669-RA	416	490	-31.1	0	0	6	0	0	0.1	0.1	0.1	0.1	0.1	TOLL-like receptor 5B [Source:VB Community Annotation%3BAcc:AGAP010669]
aga-miR-34-5p	AGAP008827-RA	2040	2127	-24.1	0	0	0	0	1	0.1	0.1	0.1	0.1	0.1	non des
aga-miR-34-5p	AGAP005417-RA	456	497	-25.2	0	0	0	2	0	0.1	0.1	0.1	0.1	0.1	protein singed wings 2 [Source:VB External Description%3BAcc:AGAP005417]
aga-miR-34-5p	AGAP007957-RA	2550	2580	-21.4	0	0	4	0	0	0.1	0.1	0.1	0.1	0.1	choline/ethanolamine kinase [Source:VB External Description%3BAcc:AGAP007957]
aga-miR-34-5p	AGAP008180-RA	2448	2491	-33.3	0	0	0	3	0	0.1	0.1	0.1	0.1	0.1	non des
aga-miR-34-5p	AGAP013411-RA	6992	7022	-29.6	0	0	0	3	0	6.0085	5.17602	0.1	0.1	4.08006	non des
aga-miR-34-5p	AGAP010606-RA	79	114	-23.6	0	0	3	0	0	0.1	0.1	0.1	0.1	0.1	Mitochondrial import inner membrane translocase subunit Tim8 B [Source:VB External Description%3BAcc:AGAP010606]
aga-miR-34-5p	AGAP010131-RA	87	158	-21	0	0	7	0	0	15.7723	0.1	33.1242	10.964	0.1	ornithine decarboxylase antizyme 1 [Source:VB External Description%3BAcc:AGAP010131]
aga-miR-34-5p	AGAP003802-RA	3920	3997	-30	0	0	0	1	0	0.1	0.1	0.1	0.1	0.1	non des
aga-miR-34-5p	AGAP003301-RA	960	1023	-22.8	0	0	0	1	0	0.1	0.1	0.1	7.30935	9.69015	M-phase inducer phosphatase [Source:VB External Description%3BAcc:AGAP003301]
aga-miR-34-5p	AGAP002066-RA	1748	1762	-24.6	0	0	1	0	0	0.1	0.1	0.1	0.1	0.1	Mps one binder kinase activator-like 1B [Source:VB External Description%3BAcc:AGAP002066]
aga-miR-34-5p	AGAP003350-RB	2220	2304	-30.5	0	0	9	0	1	0.1	0.1	12.7401	31.5216	0.1	phosphoenolpyruvate carboxykinase (GTP) [Source:VB External Description%3BAcc:AGAP003350]
aga-miR-34-5p	AGAP006474-RA	2386	2458	-30.6	0	0	0	5	0	0.1	0.1	0.1	4.56834	0.1	Rho-related BTB domain-containing protein 1/2 [Source:VB External Description%3BAcc:AGAP006474]
aga-miR-34-5p	AGAP010929-RA	867	930	-30.6	0	0	3	0	0	10.1393	6.90136	53.5084	74.0072	32.1305	tubulin beta [Source:VB External Description%3BAcc:AGAP010929]
aga-miR-34-5p	AGAP010929-RA	1671	1706	-25.4	0	0	4	0	0	0.1	0.1	9.55507	30.1511	22.9504	tubulin beta [Source:VB External Description%3BAcc:AGAP010929]
aga-miR-34-5p	AGAP010929-RA	1763	1809	-25.4	0	0	0	2	0	0.1	0.1	9.55507	30.1511	22.9504	tubulin beta [Source:VB External Description%3BAcc:AGAP010929]
aga-miR-34-5p	AGAP010275-RA	1979	2066	-27.2	0	0	1	0	0	3.00425	0.1	0.1	0.1	0.1	non des
aga-miR-34-5p	AGAP002869-RA	136	171	-27.3	0	0	2	0	0	0.1	0.1	0.1	0.1	0.1	cytochrome P450 [Source:VB Community Annotation%3BAcc:AGAP002869]
aga-miR-34-5p	AGAP007867-RA	1128	1164	-19.5	0	0	0	1	0	7.88616	0.1	13.3771	22.3849	109.142	non des
aga-miR-34-5p	AGAP007278-RA	1001	1060	-21.3	0	0	0	2	0	6.38403	0.1	0.1	3.19784	0.1	non des
aga-miR-34-5p	AGAP005291-RA	1741	1795	-28.7	0	0	8	0	0	0.1	0.1	0.1	0.1	13.7702	non des
aga-miR-34-5p	AGAP010083-RA	3112	3152	-26.4	0	0	0	3	0	0.1	0.1	0.1	0.1	0.1	JAKSTAT pathway signalling Domeless [Source:VB Community Annotation%3BAcc:AGAP010083]
aga-miR-34-5p	AGAP008197-RA	2121	2159	-26.6	0	0	4	0	0	3.37978	0.1	0.1	4.11151	0.1	non des
aga-miR-34-5p	AGAP007810-RA	5788	5868	-26.9	0	0	0	1	0	0.1	0.1	3.18502	0.1	0.1	DNA-directed RNA polymerase II subunit RPB1 [Source:VB External Description%3BAcc:AGAP007810]
aga-miR-34-5p	AGAP003260-RA	1000	1017	-25.5	0	2	0	0	0	0.1	0.1	0.1	0.1	0.1	gustatory receptor 21 [Source:VB Community Annotation%3BAcc:AGAP003260]
aga-miR-34-5p	AGAP008190-RA	3566	3596	-22.4	0	0	3	0	1	16.5234	16.3907	7.64405	38.8309	0.1	Gliotactin [Source:VB External Description%3BAcc:AGAP008190]
aga-miR-34-5p	AGAP007031-RA	122	194	-21.2	0	0	1	0	0	0.1	0.1	0.1	0.1	0.1	Scabrous protein [Source:VB External Description%3BAcc:AGAP007031]
aga-miR-34-5p	AGAP005595-RA	5104	5123	-22.3	0	0	1	0	0	0.1	0.1	0.1	0.1	2.04003	a component of the cytoplasm (encore) [Source:VB External Description%3BAcc:AGAP005595]
aga-miR-34-5p	AGAP005152-RA	1629	1673	-29.7	0	0	9	0	0	0.1	0.1	0.1	0.1	0.1	non des
aga-miR-34-5p	AGAP005124-RB	985	1022	-22.5	0	0	2	0	0	0.1	0.1	5.09603	0.1	0.1	Aldehyde dehydrogenase [Source:UniProtKB/TrEMBL%3BAcc:Q7PQ09]
aga-miR-34-5p	AGAP005456-RA	690	740	-27.3	0	22	15	11	0	9.76381	60.3869	69.4335	21.9281	5.61009	cuticular protein RR-1 family 15 [Source:VB Community Annotation%3BAcc:AGAP005456]
aga-miR-34-5p	AGAP005456-RA	858	914	-16.6	0	0	0	0	1	0.1	7.76403	0.1	0.1	0.1	cuticular protein RR-1 family 15 [Source:VB Community Annotation%3BAcc:AGAP005456]
aga-miR-34-5p	AGAP011166-RA	5545	5601	-23.9	0	0	0	4	0	9.76381	18.9787	0.1	0.1	0.1	protein phosphatase 1%2C catalytic subunit [Source:VB External Description%3BAcc:AGAP011166]
aga-miR-34-5p	AGAP011166-RA	865	931	-20.4	0	0	0	2	0	2.62872	0.1	0.1	0.1	12.7502	protein phosphatase 1%2C catalytic subunit [Source:VB External Description%3BAcc:AGAP011166]
aga-miR-34-5p	AGAP009167-RA	6368	6392	-22.1	0	0	0	1	0	0.1	4.31335	0.1	0.1	0.1	non des
aga-miR-34-5p	AGAP002334-RA	2137	2180	-29	0	0	9	0	0	0.1	0.1	0.1	0.1	0.1	spastin [Source:VB External Description%3BAcc:AGAP002334]
aga-miR-34-5p	AGAP008647-RA	1331	1361	-19.7	0	0	0	2	0	3.00425	0.1	8.91806	0.1	0.1	Tetraspanin 29fb [Source:VB External Description%3BAcc:AGAP008647]
aga-miR-34-5p	AGAP007585-RA	2566	2614	-25.1	0	0	3	0	0	0.1	0.1	0.1	0.1	0.1	non des
aga-miR-34-5p	AGAP006460-RA	2740	2795	-27.1	0	0	10	0	0	0.1	0.1	8.28106	10.5072	0.1	non des
aga-miR-34-5p	AGAP006460-RA	3375	3410	-28	0	0	1	0	0	2.25319	0.1	0.1	0.1	0.1	non des
aga-miR-34-5p	AGAP006460-RA	2924	2965	-24.6	0	0	0	3	0	0.1	0.1	0.1	5.93885	9.18014	non des
aga-miR-34-5p	AGAP007743-RA	1840	1912	-31.7	0	0	1	0	0	0.1	0.1	0.1	5.93885	0.1	Solute carrier family 16 (monocarboxylic acid transporters)%2C member 10 [Source:VB External Description%3BAcc:AGAP007743]
aga-miR-34-5p	AGAP011963-RA	2737	2814	-28.4	0	0	0	1	0	0.1	0.1	0.1	0.1	0.1	non des
aga-miR-34-5p	AGAP008227-RA	2356	2398	-27.7	0	0	15	0	2	4.88191	0.1	25.4802	0.1	0.1	trehalose 6-phosphate synthase/phosphatase [Source:VB External Description%3BAcc:AGAP008227]
aga-miR-34-5p	AGAP008227-RA	759	820	-23.5	0	0	2	0	0	5.25744	0.1	0.1	0.1	3.06005	trehalose 6-phosphate synthase/phosphatase [Source:VB External Description%3BAcc:AGAP008227]
aga-miR-34-5p	AGAP006959-RA	1466	1591	-27.9	0	0	114	8	4	9.76381	8.6267	31.8502	5.93885	6.12009	molecular chaperone HtpG [Source:VB External Description%3BAcc:AGAP006959]
aga-miR-34-5p	AGAP010200-RA	422	462	-26.5	0	0	0	0	3	0.1	0.1	0.1	0.1	0.1	non des
aga-miR-34-5p	AGAP002262-RA	2297	2319	-21.3	0	0	0	2	0	0.1	0.1	0.1	0.1	0.1	adenylate cyclase 8 [Source:VB External Description%3BAcc:AGAP002262]
aga-miR-34-5p	AGAP000724-RA	1696	1747	-27.4	0	0	6	0	0	0.1	0.1	0.1	0.1	0.1	non des
aga-miR-34-5p	AGAP001819-RA	852	886	-27.9	0	0	4	0	0	0.1	0.1	3.18502	0.1	0.1	non des
aga-miR-34-5p	AGAP001316-RA	351	422	-23	0	0	4	0	0	3.00425	0.1	7.64405	0.1	0.1	non des
aga-miR-34-5p	AGAP012580-RA	16	55	-20.4	0	0	0	0	4	0.1	0.1	0.1	0.1	0.1	tRNA
aga-miR-34-5p	AGAP028518-RA	1377	1447	-23.9	0	0	8	0	0	0.1	0.1	0.1	0.1	0.1	non des
aga-miR-34-5p	AGAP007791-RC	82	131	-23	0	0	6	0	2	0.1	0.1	0.1	0.1	0.1	sodium/potassium-transporting ATPase subunit beta [Source:VB External Description%3BAcc:AGAP007791]
aga-miR-34-5p	AGAP006205-RA	3168	3239	-24.7	0	0	0	2	0	0.1	0.1	0.1	0.1	0.1	ribosome biogenesis ATPase [Source:VB External Description%3BAcc:AGAP006205]
aga-miR-34-5p	AGAP006128-RA	4046	4106	-31.6	0	0	0	0	1	0.1	0.1	0.1	5.48201	2.04003	protein AIR1/2 [Source:VB External Description%3BAcc:AGAP006128]
aga-miR-34-5p	AGAP011629-RA	1788	1841	-22.3	0	0	4	0	0	27.0383	26.7428	5.73304	7.30935	0.1	dihydrolipoamide dehydrogenase [Source:VB External Description%3BAcc:AGAP011629]
aga-miR-34-5p	AGAP000890-RA	196	285	-33.3	0	43	25	0	0	0.1	6.90136	12.7401	0.1	0.1	28S ribosomal protein S29%2C mitochondrial [Source:VB Community Annotation%3BAcc:AGAP000890]
aga-miR-34-5p	AGAP000599-RA	1511	1598	-32.4	0	0	23	0	2	25.1606	14.6654	12.7401	0.1	0.1	XK-related protein [Source:UniProtKB/TrEMBL%3BAcc:Q7QFP3]
aga-miR-34-5p	AGAP005504-RA	1111	1144	-30.8	0	0	6	0	0	0.1	5.17602	0.1	0.1	0.1	phospholipid scramblase 1 [Source:VB External Description%3BAcc:AGAP005504]
aga-miR-34-5p	AGAP007643-RB	1488	1538	-21.5	0	0	0	12	0	6.38403	7.76403	8.91806	3.65468	10.2002	Tyrosine 3-monooxygenase/tryptophan 5-monooxygenase activation protein%2C beta polypeptide 2 [Source:VB External Description%3BAcc:AGAP007643]
aga-miR-34-5p	AGAP013335-RA	1096	1196	-31.8	0	0	1	0	0	0.1	0.1	0.1	0.1	0.1	non des
aga-miR-34-5p	AGAP007984-RA	419	446	-27.8	0	0	0	1	0	0.1	0.1	0.1	0.1	0.1	missing oocyte%2C meiosis regulator%2C homolog (Drosophila) [Source:VB External Description%3BAcc:AGAP007984]
aga-miR-34-5p	AGAP005123-RA	49	75	-25	0	0	0	1	0	0.1	0.1	0.1	0.1	0.1	nucleoside-diphosphate kinase [Source:VB External Description%3BAcc:AGAP005123]
aga-miR-34-5p	AGAP007601-RA	993	1022	-27.5	0	0	5	0	0	3.37978	0.1	0.1	0.1	0.1	non des
aga-miR-34-5p	AGAP004856-RA	945	975	-23.9	0	0	1	0	0	0.1	0.1	0.1	0.1	0.1	palmitoyltransferase ZDHHC16 [Source:VB External Description%3BAcc:AGAP004856]
aga-miR-34-5p	AGAP006645-RA	4584	4651	-24.2	0	1	0	0	0	3.75531	0.1	9.55507	4.56834	0.1	non des
aga-miR-34-5p	AGAP004750-RA	3391	3424	-25.1	0	0	3	0	0	6.0085	0.1	14.0141	0.1	29.5805	translation initiation factor 4G [Source:VB External Description%3BAcc:AGAP004750]
aga-miR-34-5p	AGAP011453-RA	275	338	-28.6	0	0	11	0	0	0.1	0.1	32.4872	4.11151	0.1	non des
aga-miR-34-5p	AGAP000898-RA	7742	7760	-24.6	0	0	6	0	0	28.5404	22.4294	0.1	0.1	0.1	slingshot [Source:VB External Description%3BAcc:AGAP000898]
aga-miR-34-5p	AGAP007739-RA	766	795	-26.9	0	0	0	1	0	0.1	0.1	0.1	0.1	0.1	transducin (beta)-like 1 [Source:VB External Description%3BAcc:AGAP007739]
aga-miR-34-5p	AGAP006394-RA	1885	1927	-30.3	0	0	1	0	0	0.1	0.1	6.37004	3.19784	0.1	ADP-dependent glucokinase [Source:VB External Description%3BAcc:AGAP006394]
aga-miR-34-5p	AGAP004598-RA	1996	2060	-17.6	0	0	12	8	0	5.63297	0.1	8.91806	17.8165	4.59007	phosphoserine aminotransferase [Source:VB External Description%3BAcc:AGAP004598]
aga-miR-34-5p	AGAP001939-RA	2882	2996	-33.9	0	0	1	0	0	0.1	0.1	0.1	0.1	0.1	maltase [Source:VB External Description%3BAcc:AGAP001939]
aga-miR-34-5p	AGAP002682-RB	5174	5230	-23.6	0	0	4	0	0	0.1	0.1	0.1	0.1	0.1	lysine-specific demethylase 3 [Source:VB External Description%3BAcc:AGAP002682]
aga-miR-34-5p	AGAP002682-RB	98	145	-26.1	0	0	5	0	0	0.1	0.1	0.1	0.1	0.1	lysine-specific demethylase 3 [Source:VB External Description%3BAcc:AGAP002682]
aga-miR-34-5p	AGAP028235-RA	245	308	-25.5	0	0	1	0	0	0.1	0.1	0.1	0.1	0.1	misc_RNA
aga-miR-34-5p	AGAP028235-RA	98	151	-22.6	0	0	5	0	0	0.1	0.1	0.1	0.1	0.1	misc_RNA
aga-miR-34-5p	AGAP005609-RB	894	920	-26.9	0	0	6	0	0	0.1	0.1	5.73304	0.1	0.1	ADP-ribosylation factor GTPase-activating protein 2/3 [Source:VB External Description%3BAcc:AGAP005609]
aga-miR-34-5p	AGAP005627-RB	3494	3530	-24.2	0	0	0	1	0	0.1	0.1	0.1	0.1	0.1	creatine kinase [Source:VB External Description%3BAcc:AGAP005627]
aga-miR-34-5p	AGAP005627-RB	2897	2945	-25.9	0	0	0	8	0	0.1	0.1	0.1	7.76618	4.59007	creatine kinase [Source:VB External Description%3BAcc:AGAP005627]
aga-miR-34-5p	AGAP006459-RA	1857	1886	-25.9	0	0	0	0	4	4.13084	0.1	0.1	0.1	8.67013	protein translation factor SUI1 [Source:VB Community Annotation%3BAcc:AGAP006459]
aga-miR-34-5p	AGAP028154-RA	1695	1718	-23.5	0	0	4	0	0	0.1	0.1	38.8573	8.67985	0.1	non des
aga-miR-34-5p	AGAP011030-RA	2574	2593	-24.9	0	0	0	4	0	0.1	0.1	0.1	0.1	0.1	microtubule-associated serine/threonine kinase [Source:VB External Description%3BAcc:AGAP011030]
aga-miR-34-5p	AGAP010024-RA	1139	1197	-26.9	0	0	6	0	1	0.1	0.1	0.1	0.1	3.06005	non des
aga-miR-34-5p	AGAP009664-RA	746	816	-25.2	0	0	2	0	0	0.1	0.1	0.1	0.1	0.1	nuclear receptor coactivator 2 [Source:VB External Description%3BAcc:AGAP009664]
aga-miR-34-5p	AGAP009664-RA	915	941	-22.8	0	0	3	0	0	0.1	0.1	0.1	0.1	0.1	nuclear receptor coactivator 2 [Source:VB External Description%3BAcc:AGAP009664]
aga-miR-34-5p	AGAP012184-RA	1599	1692	-25.5	0	0	16	0	1	0.1	0.1	19.1101	9.13669	9.18014	FK506-binding protein 1 [Source:VB External Description%3BAcc:AGAP012184]
aga-miR-34-5p	AGAP007396-RD	2116	2163	-26.5	0	0	6	1	0	0.1	0.1	0.1	0.1	0.1	epsin [Source:VB External Description%3BAcc:AGAP007396]
aga-miR-34-5p	AGAP006942-RA	4262	4318	-21.2	0	0	0	0	3	0.1	0.1	10.1921	5.93885	8.16013	Importin-4 [Source:VB External Description%3BAcc:AGAP006942]
aga-miR-34-5p	AGAP007012-RB	1055	1079	-25.6	0	0	1	0	0	2.25319	0.1	0.1	0.1	0.1	non des
aga-miR-34-5p	AGAP000767-RA	405	435	-28.5	0	0	3	0	0	0.1	0.1	0.1	0.1	0.1	Membrane-associated progesterone receptor component 2 [Source:VB External Description%3BAcc:AGAP000767]
aga-miR-34-5p	AGAP009850-RA	299	364	-24.9	0	0	9	0	0	0.1	6.03869	0.1	0.1	0.1	ATP-binding cassette transporter (ABC transporter) family G member 7 [Source:VB Community Annotation%3BAcc:AGAP009850]
aga-miR-34-5p	AGAP012705-RA	257	286	-27.7	0	0	4	0	0	0.1	0.1	3.18502	0.1	0.1	NADH dehydrogenase (ubiquinone) 1 alpha subcomplex 7 [Source:VB External Description%3BAcc:AGAP012705]
aga-miR-34-5p	AGAP028463-RA	1457	1529	-24.8	0	0	0	13	0	0.1	0.1	0.1	0.1	0.1	non des
aga-miR-34-5p	AGAP007742-RA	2062	2094	-24.2	0	0	5	0	0	0.1	0.1	0.1	0.1	0.1	E3 UFM1-protein ligase 1 homolog [Source:VB External Description%3BAcc:AGAP007742]
aga-miR-34-5p	AGAP007742-RA	2252	2307	-28.2	0	0	1	0	0	4.13084	0.1	0.1	0.1	0.1	E3 UFM1-protein ligase 1 homolog [Source:VB External Description%3BAcc:AGAP007742]
aga-miR-34-5p	AGAP004557-RA	270	301	-28.8	0	0	5	0	0	0.1	0.1	0.1	0.1	0.1	U3 small nucleolar RNA-associated protein 21 [Source:VB External Description%3BAcc:AGAP004557]
aga-miR-34-5p	AGAP005952-RA	992	1014	-24.3	0	0	1	4	0	0.1	0.1	0.1	0.1	0.1	non des
aga-miR-34-5p	AGAP004280-RA	1015	1070	-27.6	0	0	9	0	0	0.1	0.1	0.1	0.1	2.04003	Groucho protein [Source:VB External Description%3BAcc:AGAP004280]
aga-miR-34-5p	AGAP009205-RA	317	364	-25.3	0	0	2	0	0	0.1	0.1	0.1	0.1	0.1	Ankyrin repeat domain 39 [Source:VB External Description%3BAcc:AGAP009205]
aga-miR-34-5p	AGAP008821-RF	1663	1701	-30.9	0	0	6	0	0	0.1	0.1	9.55507	2.74101	0.1	N-myc downstream regulated [Source:VB External Description%3BAcc:AGAP008821]
aga-miR-34-5p	AGAP008821-RF	836	859	-33.5	0	0	0	1	0	0.1	0.1	0.1	0.1	0.1	N-myc downstream regulated [Source:VB External Description%3BAcc:AGAP008821]
aga-miR-34-5p	AGAP005564-RB	2082	2108	-24.6	0	0	0	1	0	5.63297	0.1	0.1	0.1	0.1	transcription factor CP2 and related proteins [Source:VB External Description%3BAcc:AGAP005564]
aga-miR-34-5p	AGAP009847-RA	3233	3306	-25	0	0	0	0	4	0.1	0.1	0.1	0.1	0.1	Outspread [Source:VB External Description%3BAcc:AGAP009847]
aga-miR-34-5p	AGAP007941-RA	376	428	-25.6	0	0	0	4	0	0.1	0.1	6.37004	0.1	0.1	serine palmitoyltransferase [Source:VB External Description%3BAcc:AGAP007941]
aga-miR-34-5p	AGAP028468-RA	801	849	-24.3	0	0	2	0	0	0.1	0.1	0.1	4.11151	0.1	non des
aga-miR-34-5p	AGAP007419-RA	1169	1255	-26.9	0	0	2	0	0	3.75531	0.1	0.1	0.1	0.1	poly (ADP-ribose) polymerase 16 [Source:VB External Description%3BAcc:AGAP007419]
aga-miR-34-5p	AGAP000500-RC	2195	2258	-28.4	0	0	6	0	0	3.75531	0.1	5.09603	4.56834	0.1	NADPH cytochrome P450 reductase [Source:VB Community Annotation%3BAcc:AGAP000500]
aga-miR-34-5p	AGAP008258-RA	564	590	-21.1	0	0	2	0	0	0.1	0.1	0.1	0.1	0.1	lactosylceramide 4-alpha-galactosyltransferase [Source:VB External Description%3BAcc:AGAP008258]
aga-miR-34-5p	AGAP011571-RA	990	1037	-21.4	0	0	23	0	1	0.1	0.1	156.703	105.986	8.67013	non des
aga-miR-34-5p	AGAP000173-RA	608	637	-25.8	0	0	6	0	0	0.1	0.1	0.1	0.1	0.1	non des
aga-miR-34-5p	AGAP002321-RA	7778	7812	-30.1	0	0	6	0	0	0.1	0.1	0.1	0.1	0.1	non des
aga-miR-34-5p	AGAP003329-RA	2186	2242	-23.1	0	0	6	0	0	0.1	0.1	0.1	0.1	0.1	non des
aga-miR-34-5p	AGAP006880-RA	2469	2553	-31.2	0	0	6	0	0	0.1	0.1	0.1	0.1	3.06005	Protein LMBR1L [Source:VB External Description%3BAcc:AGAP006880]
aga-miR-34-5p	AGAP008369-RA	673	756	-26.6	0	0	6	0	0	2.62872	0.1	12.7401	0.1	0.1	non des
aga-miR-34-5p	AGAP008369-RA	4507	4529	-18.6	0	0	6	0	0	0.1	30.1934	139.504	0.1	6.12009	non des
aga-miR-34-5p	AGAP002189-RA	244	299	-30.5	0	0	0	0	1	0.1	0.1	0.1	0.1	0.1	odorant binding protein 14 [Source:VB Community Annotation%3BAcc:AGAP002189]
aga-miR-34-5p	AGAP007801-RA	5140	5208	-21.3	0	0	0	0	3	5.63297	0.1	22.2952	6.39568	11.2202	vrille [Source:VB External Description%3BAcc:AGAP007801]
aga-miR-34-5p	AGAP008814-RA	1784	1833	-25.1	0	0	0	7	0	0.1	0.1	0.1	0.1	0.1	transcription factor 4/12 [Source:VB External Description%3BAcc:AGAP008814]
aga-miR-34-5p	AGAP013267-RA	1882	1951	-29.9	0	0	10	5	0	2.25319	8.6267	0.1	0.1	0.1	non des
aga-miR-34-5p	AGAP009560-RA	4659	4704	-27	0	0	6	0	0	0.1	0.1	0.1	0.1	0.1	non des
aga-miR-34-5p	AGAP004987-RA	502	532	-30.8	0	0	3	0	0	0.1	0.1	0.1	0.1	0.1	non des
aga-miR-34-5p	AGAP004987-RA	231	291	-25.4	0	0	5	0	0	0.1	0.1	0.1	0.1	0.1	non des
aga-miR-34-5p	AGAP000787-RA	4834	4860	-16.1	0	1	1	1	0	19.1521	28.4681	3.18502	39.2878	15.8102	E3 ubiquitin-protein ligase NEDD4 [Source:VB External Description%3BAcc:AGAP000787]
aga-miR-34-5p	AGAP000398-RA	144	206	-30.4	0	0	7	0	1	0.1	0.1	0.1	0.1	0.1	methionyl-tRNA formyltransferase [Source:VB External Description%3BAcc:AGAP000398]
aga-miR-34-5p	AGAP007715-RA	1885	1926	-23.5	0	0	10	0	0	0.1	0.1	0.1	0.1	0.1	non des
aga-miR-34-5p	AGAP008838-RA	1394	1427	-27.2	0	0	0	3	0	0.1	0.1	0.1	0.1	0.1	minor histocompatibility antigen H13 [Source:VB External Description%3BAcc:AGAP008838]
aga-miR-34-5p	AGAP005627-RE	1017	1055	-28.8	0	0	1	0	0	0.1	0.1	0.1	0.1	0.1	creatine kinase [Source:VB External Description%3BAcc:AGAP005627]
aga-miR-34-5p	AGAP005830-RA	462	485	-23.3	0	0	1	0	0	0.1	0.1	0.1	0.1	0.1	non des
aga-miR-34-5p	AGAP002010-RB	1076	1117	-21.6	0	0	7	0	0	0.1	0.1	11.4661	0.1	0.1	non des
aga-miR-34-5p	AGAP010307-RA	918	999	-29	0	0	0	1	0	0.1	0.1	0.1	0.1	0.1	Pleckstrin homology domain containing%2C family F (with FYVE domain) member 2 [Source:VB External Description%3BAcc:AGAP010307]
aga-miR-34-5p	AGAP005581-RA	1392	1445	-18.9	0	0	2	0	0	19.5276	18.1161	8.28106	1.3705	5.61009	3-hydroxyisobutyrate dehydrogenase [Source:VB External Description%3BAcc:AGAP005581]
aga-miR-34-5p	AGAP002002-RA	632	671	-27.6	0	0	0	1	0	0.1	0.1	0.1	0.1	0.1	non des
aga-miR-34-5p	AGAP004519-RB	1630	1695	-23.7	0	0	8	0	0	0.1	0.1	7.00705	0.1	0.1	Sideroflexin 1%2C2%2C3 [Source:VB External Description%3BAcc:AGAP004519]
aga-miR-34-5p	AGAP005652-RA	3405	3501	-20.3	0	0	1	0	0	0.1	0.1	4.45903	0.1	0.1	ATP-dependent RNA helicase DDX5/DBP2 [Source:VB External Description%3BAcc:AGAP005652]
aga-miR-34-5p	AGAP000943-RG	565	625	-27.1	32	2	0	0	0	24.034	33.6441	0.1	0.1	0.1	chloride intracellular channel [Source:VB External Description%3BAcc:AGAP000943]
aga-miR-34-5p	AGAP002122-RA	104	187	-23.7	0	0	1	0	0	3.37978	0.1	9.55507	0.1	7.14011	60S ribosomal protein L32 [Source:VB Community Annotation%3BAcc:AGAP002122]
aga-miR-34-5p	AGAP004109-RA	1470	1495	-29.7	0	0	4	0	0	0.1	0.1	0.1	0.1	0.1	Xaa-Pro aminopeptidase [Source:VB External Description%3BAcc:AGAP004109]
aga-miR-34-5p	AGAP000865-RA	1909	1954	-28.2	0	0	5	0	0	0.1	0.1	0.1	0.1	8.67013	non des
aga-miR-34-5p	AGAP006800-RA	2034	2057	-32.1	0	1	0	0	0	0.1	0.1	0.1	0.1	0.1	non des
aga-miR-34-5p	AGAP001199-RA	745	778	-38.1	0	0	1	0	0	0.1	18.1161	10.1921	0.1	5.61009	serine protease [Source:VB External Description%3BAcc:AGAP001199]
aga-miR-34-5p	AGAP011198-RA	96	140	-29.4	0	0	5	0	0	0.1	0.1	7.64405	0.1	0.1	non des
aga-miR-34-5p	AGAP012845-RA	731	790	-22.2	0	0	0	2	0	0.1	0.1	0.1	0.1	0.1	Selenium-binding protein [Source:VB External Description%3BAcc:AGAP012845]
aga-miR-34-5p	AGAP005509-RA	2334	2380	-25.3	0	0	3	0	0	0.1	0.1	0.1	0.1	0.1	Ufm1-specific protease 1 [Source:VB External Description%3BAcc:AGAP005509]
aga-miR-34-5p	AGAP000021-RA	157	175	-26.6	0	0	3	0	0	0.1	0.1	0.1	0.1	0.1	non des
aga-miR-34-5p	AGAP009536-RA	448	515	-29.2	0	0	6	0	0	0.1	0.1	0.1	0.1	0.1	KIF1-binding protein homolog [Source:VB External Description%3BAcc:AGAP009536]
aga-miR-34-5p	AGAP011872-RA	2992	3029	-26.9	0	0	3	0	0	0.1	0.1	0.1	3.19784	7.65012	ubiquitin-activating enzyme E1 [Source:VB External Description%3BAcc:AGAP011872]
aga-miR-34-5p	AGAP000847-RC	4919	5011	-25.5	0	0	3	4	0	0.1	6.03869	0.1	0.1	0.1	CDC-like kinase [Source:VB External Description%3BAcc:AGAP000847]
aga-miR-34-5p	AGAP003060-RA	1358	1392	-26.1	0	0	6	0	0	0.1	0.1	0.1	0.1	0.1	non des
aga-miR-34-5p	AGAP001082-RA	2103	2142	-20.9	0	0	3	0	0	3.00425	0.1	7.00705	4.11151	0.1	saposin [Source:VB External Description%3BAcc:AGAP001082]
aga-miR-34-5p	AGAP001082-RA	2703	2748	-24.6	0	0	1	0	0	0.1	0.1	10.8291	0.1	0.1	saposin [Source:VB External Description%3BAcc:AGAP001082]
aga-miR-34-5p	AGAP008436-RA	2683	2741	-26.1	0	0	1	0	0	0.1	0.1	0.1	0.1	0.1	ATP-binding cassette transporter (ABC transporter) family C member 11 [Source:VB Community Annotation%3BAcc:AGAP008436]
aga-miR-34-5p	AGAP006777-RA	2521	2568	-28.1	0	0	4	0	1	10.8904	11.2147	0.1	0.1	0.1	BTB/POZ domain-containing protein 10 [Source:VB External Description%3BAcc:AGAP006777]
aga-miR-34-5p	AGAP006475-RA	4743	4781	-31.1	0	0	1	0	0	0.1	0.1	0.1	0.1	0.1	inositol 1%2C4%2C5-triphosphate receptor type 1 [Source:VB External Description%3BAcc:AGAP006475]
aga-miR-34-5p	AGAP001726-RA	541	572	-28	0	0	4	0	3	0.1	0.1	0.1	0.1	0.1	non des
aga-miR-34-5p	AGAP012316-RA	1148	1174	-27.7	0	0	1	0	0	0.1	0.1	0.1	0.1	0.1	non des
aga-miR-34-5p	AGAP000535-RA	2261	2295	-19.5	1	30	3	0	0	0.1	6.90136	0.1	9.13669	0.1	non des
aga-miR-34-5p	AGAP001790-RA	3192	3250	-28.1	0	0	6	0	0	5.25744	0.1	5.09603	0.1	0.1	p21-activated kinase 1 [Source:VB External Description%3BAcc:AGAP001790]
aga-miR-34-5p	AGAP002161-RA	5603	5655	-22.5	0	0	0	3	0	11.6415	5.17602	106.38	10.5072	9.18014	RAC serine/threonine-protein kinase [Source:VB External Description%3BAcc:AGAP002161]
aga-miR-34-5p	AGAP006782-RA	391	438	-21.5	0	0	9	0	0	0.1	5.17602	15.2881	0.1	0.1	ADP%2CATP carrier protein 1 [Source:VB External Description%3BAcc:AGAP006782]
aga-miR-34-5p	AGAP006782-RA	1181	1224	-23.6	0	0	0	12	0	10.8904	16.3907	19.1101	0.1	17.8503	ADP%2CATP carrier protein 1 [Source:VB External Description%3BAcc:AGAP006782]
aga-miR-34-5p	AGAP008731-RA	1574	1613	-26.2	0	0	0	7	0	0.1	0.1	0.1	0.1	0.1	Laccase-like multicopper oxidase 2 [Source:VB External Description%3BAcc:AGAP008731]
aga-miR-34-5p	AGAP007113-RA	603	639	-23.1	0	0	0	0	2	0.1	0.1	0.1	0.1	4.59007	1-acyl-sn-glycerol-3-phosphate acyltransferase gamma [Source:VB External Description%3BAcc:AGAP007113]
aga-miR-34-5p	AGAP009953-RA	428	453	-21.5	0	0	3	0	0	0.1	0.1	0.1	0.1	3.57006	guanine nucleotide-binding protein G(I)/G(S)/G(O) subunit gamma-13 [Source:VB External Description%3BAcc:AGAP009953]
aga-miR-34-5p	AGAP004734-RA	2304	2336	-29.7	0	0	5	0	0	0.1	6.03869	0.1	0.1	0.1	PAX-interacting protein 1 [Source:VB External Description%3BAcc:AGAP004734]
aga-miR-34-5p	AGAP004734-RA	1123	1158	-26.5	0	0	5	0	0	0.1	0.1	7.00705	0.1	3.57006	PAX-interacting protein 1 [Source:VB External Description%3BAcc:AGAP004734]
aga-miR-34-5p	AGAP004734-RA	1255	1345	-31.6	0	0	1	0	0	0.1	0.1	0.1	0.1	3.57006	PAX-interacting protein 1 [Source:VB External Description%3BAcc:AGAP004734]
aga-miR-34-5p	AGAP004734-RA	2710	2754	-25.9	0	0	6	0	4	0.1	0.1	0.1	0.1	0.1	PAX-interacting protein 1 [Source:VB External Description%3BAcc:AGAP004734]
aga-miR-34-5p	AGAP004734-RA	2357	2387	-23.6	0	0	0	3	0	0.1	0.1	0.1	0.1	0.1	PAX-interacting protein 1 [Source:VB External Description%3BAcc:AGAP004734]
aga-miR-34-5p	AGAP004734-RA	2792	2840	-25.9	0	0	0	1	0	0.1	0.1	0.1	0.1	0.1	PAX-interacting protein 1 [Source:VB External Description%3BAcc:AGAP004734]
aga-miR-34-5p	AGAP004734-RA	2586	2618	-27.8	0	0	0	2	0	0.1	6.90136	0.1	0.1	0.1	PAX-interacting protein 1 [Source:VB External Description%3BAcc:AGAP004734]
aga-miR-34-5p	AGAP000570-RA	653	714	-28.5	0	0	8	0	0	0.1	7.76403	30.5762	0.1	7.14011	non des
aga-miR-34-5p	AGAP004592-RH	596	634	-22.3	0	0	2	0	0	0.1	0.1	3.18502	0.1	0.1	splicing factor%2C arginine/serine-rich 4/5/6 [Source:VB External Description%3BAcc:AGAP004592]
aga-miR-34-5p	AGAP008633-RA	1712	1758	-22.6	0	0	6	0	0	0.1	0.1	0.1	0.1	0.1	non des
aga-miR-34-5p	AGAP008633-RA	852	903	-29.1	0	0	5	0	0	0.1	0.1	0.1	0.1	0.1	non des
aga-miR-34-5p	AGAP004772-RA	3542	3568	-23.1	0	0	0	1	0	0.1	0.1	0.1	0.1	0.1	SLIT-ROBO Rho GTPase activating protein [Source:VB External Description%3BAcc:AGAP004772]
aga-miR-34-5p	AGAP001287-RB	335	388	-20.3	0	0	0	1	0	3.00425	0.1	0.1	8.67985	2.55004	non des
aga-miR-34-5p	AGAP004991-RA	363	405	-26.7	0	0	3	0	0	0.1	0.1	0.1	0.1	0.1	20S proteasome subunit beta 6 [Source:VB External Description%3BAcc:AGAP004991]
aga-miR-34-5p	AGAP028461-RA	3484	3507	-26.2	0	0	3	0	0	0.1	0.1	0.1	5.48201	0.1	non des
aga-miR-34-5p	AGAP028461-RA	3281	3314	-29.7	0	0	2	0	0	0.1	0.1	0.1	0.1	0.1	non des
aga-miR-34-5p	AGAP010611-RA	591	663	-25.7	0	0	5	0	0	0.1	0.1	0.1	0.1	0.1	non des
aga-miR-34-5p	AGAP005014-RA	1452	1509	-24.2	0	0	0	0	2	0.1	0.1	0.1	0.1	0.1	non des
aga-miR-34-5p	AGAP005014-RA	1774	1789	-24.3	0	0	0	0	1	0.1	0.1	0.1	0.1	0.1	non des
aga-miR-34-5p	AGAP008770-RA	4507	4539	-23.4	0	0	6	0	1	4.13084	0.1	5.73304	0.1	0.1	non des
aga-miR-34-5p	AGAP004065-RA	1555	1590	-25.5	0	0	7	0	0	0.1	0.1	0.1	3.65468	0.1	Hemomucin [Source:VB External Description%3BAcc:AGAP004065]
aga-miR-34-5p	AGAP007803-RA	1800	1824	-23	0	0	0	17	0	0.1	0.1	0.1	0.1	0.1	non des
aga-miR-34-5p	AGAP011112-RA	251	292	-22.6	0	0	4	0	0	0.1	0.1	0.1	0.1	0.1	non des
aga-miR-34-5p	AGAP004662-RC	576	604	-27	0	0	3	0	0	0.1	0.1	0.1	0.1	0.1	Homeobox protein abdominal-A homolog [Source:VB External Description%3BAcc:AGAP004662]
aga-miR-34-5p	AGAP028045-RA	1789	1854	-27.6	0	0	2	0	0	0.1	0.1	10.1921	9.59352	0.1	non des
aga-miR-34-5p	AGAP001892-RA	1569	1602	-23.7	0	0	1	0	0	0.1	0.1	0.1	0.1	0.1	arrestin domain-containing protein 3 [Source:VB External Description%3BAcc:AGAP001892]
aga-miR-34-5p	AGAP000076-RA	1648	1685	-26.9	0	0	1	0	0	0.1	0.1	0.1	0.1	0.1	sterol regulatory element-binding transcription factor 1 [Source:VB External Description%3BAcc:AGAP000076]
aga-miR-34-5p	AGAP012189-RA	3530	3577	-26.8	0	0	4	1	0	18.401	7.76403	29.9392	5.02518	0.1	abhydrolase domain-containing protein 12 [Source:VB External Description%3BAcc:AGAP012189]
aga-miR-34-5p	AGAP000117-RA	1263	1292	-30.6	0	0	4	0	0	0.1	0.1	0.1	0.1	0.1	Wnt inhibitory factor 1000117] [Source:VB External Description%3BAcc:AGAP000117]
aga-miR-34-5p	AGAP028638-RA	4904	4993	-25	0	0	2	0	0	0.1	0.1	0.1	0.1	0.1	non des
aga-miR-34-5p	AGAP028638-RA	3882	3926	-31.8	0	0	6	0	0	0.1	0.1	0.1	0.1	0.1	non des
aga-miR-34-5p	AGAP013301-RA	2533	2604	-33.7	0	0	30	0	0	0.1	0.1	0.1	0.1	0.1	non des
aga-miR-34-5p	AGAP007045-RA	1061	1099	-27.2	0	0	3	0	0	0.1	0.1	8.28106	0.1	0.1	leucine-rich immune protein (TM) [Source:VB Community Annotation%3BAcc:AGAP007045]
aga-miR-34-5p	AGAP000272-RA	1085	1111	-26.8	0	0	0	5	0	0.1	0.1	0.1	0.1	0.1	transcription initiation factor TFIID subunit 9 / adenylate kinase [Source:VB External Description%3BAcc:AGAP000272]
aga-miR-34-5p	AGAP002401-RA	929	1007	-22	0	0	9	0	0	3.37978	0.1	0.1	0.1	0.1	V-type H+-transporting ATPase subunit E [Source:VB External Description%3BAcc:AGAP002401]
aga-miR-34-5p	AGAP010673-RA	2042	2075	-29.7	0	0	2	0	1	0.1	0.1	0.1	0.1	0.1	non des
aga-miR-34-5p	AGAP003914-RB	477	503	-24	0	0	4	0	0	0.1	0.1	0.1	0.1	0.1	non des
aga-miR-34-5p	AGAP007065-RA	4809	4916	-23.1	0	0	2	0	0	0.1	0.1	5.73304	0.1	0.1	transcription factor CP2 and related proteins [Source:VB External Description%3BAcc:AGAP007065]
aga-miR-34-5p	AGAP008577-RA	3171	3188	-24.1	0	0	2	0	0	0.1	0.1	0.1	0.1	0.1	RNA-binding protein 5/10 [Source:VB External Description%3BAcc:AGAP008577]
aga-miR-34-5p	AGAP011463-RA	4346	4362	-20	0	0	1	0	0	0.1	0.1	0.1	0.1	0.1	src homology 2 domain-containing transforming protein C [Source:VB External Description%3BAcc:AGAP011463]
aga-miR-34-5p	AGAP003453-RA	2893	2992	-21.8	0	0	0	1	0	10.8904	19.8414	350.352	8.22302	33.6605	non des
aga-miR-34-5p	AGAP011504-RA	589	677	-24.2	0	0	4	2	0	0.1	0.1	6.37004	0.1	0.1	protein transport protein SEC61 subunit beta [Source:VB External Description%3BAcc:AGAP011504]
aga-miR-34-5p	AGAP006340-RB	5534	5558	-25.3	0	0	15	7	0	0.1	0.1	0.1	0.1	0.1	misshapen/NIK-related kinase [Source:VB External Description%3BAcc:AGAP006340]
aga-miR-34-5p	AGAP006871-RA	508	587	-25	0	0	0	0	4	0.1	0.1	0.1	0.1	7.65012	40S ribosomal protein S4 [Source:VB Community Annotation%3BAcc:AGAP006871]
aga-miR-34-5p	AGAP006473-RA	945	982	-27.6	0	0	6	0	0	0.1	0.1	6.37004	0.1	0.1	FAS-associated factor 1 [Source:VB External Description%3BAcc:AGAP006473]
aga-miR-34-5p	AGAP003922-RA	1042	1072	-29.3	0	0	0	0	2	0.1	0.1	0.1	0.1	0.1	non des
aga-miR-34-5p	AGAP008993-RB	35	95	-26.2	0	0	6	0	0	0.1	0.1	0.1	0.1	0.1	ITG-containing peptide [Source:VB External Description%3BAcc:AGAP008993]
aga-miR-34-5p	AGAP006669-RA	4090	4120	-24.4	0	0	3	0	0	0.1	0.1	0.1	8.67985	0.1	arginine-glutamic acid dipeptide repeats protein [Source:VB External Description%3BAcc:AGAP006669]
aga-miR-34-5p	AGAP000153-RA	153	191	-29.7	0	0	1	0	0	0.1	0.1	0.1	0.1	0.1	non des
aga-miR-34-5p	AGAP028496-RA	1318	1366	-20.7	0	0	5	0	0	0.1	0.1	0.1	0.1	0.1	non des
aga-miR-34-5p	AGAP004078-RA	4428	4490	-21.5	0	33	0	0	0	5.63297	6.90136	0.1	4.56834	0.1	DNA topoisomerase I [Source:VB External Description%3BAcc:AGAP004078]
aga-miR-34-5p	AGAP003940-RA	4337	4362	-27.6	0	0	5	0	0	67.2201	90.5803	0.1	0.1	0.1	non des
aga-miR-34-5p	AGAP011600-RB	7174	7261	-20.3	0	0	2	0	0	8.26169	0.1	40.1313	13.705	0.1	non des
aga-miR-34-5p	AGAP011600-RB	1163	1256	-27.6	0	0	0	1	0	0.1	0.1	9.55507	10.0504	9.18014	non des
aga-miR-34-5p	AGAP004775-RA	430	468	-29.1	0	0	1	0	0	3.00425	0.1	4.45903	2.28417	0.1	Xaa-Pro dipeptidase [Source:VB External Description%3BAcc:AGAP004775]
aga-miR-34-5p	AGAP002564-RA	307	350	-29.7	0	0	7	0	0	0.1	0.1	16.5621	4.56834	8.67013	fructose biphosphate aldolase [Source:VB Community Annotation%3BAcc:AGAP002564]
aga-miR-34-5p	AGAP002147-RA	920	939	-23.9	0	0	2	0	0	4.50638	0.1	11.4661	9.59352	6.6301	protein phosphatase [Source:VB External Description%3BAcc:AGAP002147]
aga-miR-34-5p	AGAP004989-RB	4767	4795	-25.7	0	0	0	2	0	0.1	0.1	0.1	3.65468	5.10008	abelson tyrosine-protein kinase 1 [Source:VB External Description%3BAcc:AGAP004989]
aga-miR-34-5p	AGAP001739-RA	712	744	-26.3	0	0	6	0	1	0.1	0.1	0.1	0.1	0.1	non des
aga-miR-34-5p	AGAP000562-RB	2855	2889	-20.1	0	0	1	0	0	0.1	0.1	9.55507	26.9532	18.3603	#N/A
aga-miR-34-5p	AGAP012090-RA	1183	1218	-29	0	0	1	0	0	0.1	0.1	0.1	2.74101	4.59007	serine/threonine-protein kinase MRCK [Source:VB External Description%3BAcc:AGAP012090]
aga-miR-34-5p	AGAP001980-RA	3142	3222	-23.5	0	0	3	0	0	3.75531	0.1	5.73304	0.1	0.1	non des
aga-miR-34-5p	AGAP004494-RA	2638	2677	-31.9	0	1	0	0	0	0.1	0.1	0.1	0.1	12.7502	non des
aga-miR-34-5p	AGAP004494-RA	12764	12810	-25.3	0	0	0	7	2	4.88191	0.1	7.00705	0.1	0.1	non des
aga-miR-34-5p	AGAP006921-RB	2474	2499	-29.3	0	0	0	1	0	0.1	0.1	0.1	0.1	0.1	non des
aga-miR-34-5p	AGAP003537-RB	4316	4364	-26.6	0	0	0	4	0	4.13084	6.90136	24.2062	16.446	0.1	Cys2His2 zinc finger developmental/cell cycle regulator%2C other [Source:VB External Description%3BAcc:AGAP003537]
aga-miR-34-5p	AGAP011133-RA	2356	2409	-21.2	0	0	0	0	1	0.1	0.1	0.1	0.1	0.1	non des
aga-miR-34-5p	AGAP007939-RA	2772	2808	-26.3	0	0	4	0	0	0.1	0.1	0.1	0.1	0.1	starch phosphorylase [Source:VB External Description%3BAcc:AGAP007939]
aga-miR-34-5p	AGAP009030-RA	2202	2229	-27.1	0	0	4	0	0	0.1	0.1	6.37004	0.1	0.1	CCR4-NOT transcription complex subunit 3 [Source:VB External Description%3BAcc:AGAP009030]
aga-miR-34-5p	AGAP009030-RA	3609	3642	-24.9	0	0	1	0	0	0.1	0.1	0.1	0.1	7.14011	CCR4-NOT transcription complex subunit 3 [Source:VB External Description%3BAcc:AGAP009030]
aga-miR-34-5p	AGAP002193-RA	1592	1643	-24.7	0	0	0	12	0	2.62872	0.1	3.82203	0.1	0.1	nuclear RNA export factor 1/2 [Source:VB External Description%3BAcc:AGAP002193]
aga-miR-34-5p	AGAP006270-RA	4361	4400	-20.9	0	0	3	0	0	0.1	4.31335	0.1	0.1	0.1	fyn-related kinase [Source:VB External Description%3BAcc:AGAP006270]
aga-miR-34-5p	AGAP000727-RA	6093	6123	-29.1	0	0	7	0	0	0.1	0.1	0.1	2.74101	0.1	adenylate cyclase 1 [Source:VB External Description%3BAcc:AGAP000727]
aga-miR-34-5p	AGAP004805-RB	561	631	-25.4	0	0	0	1	0	0.1	0.1	14.6511	5.48201	5.61009	non des
aga-miR-34-5p	AGAP006343-RA	1051	1096	-24.7	0	0	2	0	0	0.1	0.1	12.7401	34.7194	0.1	peptidoglycan recognition protein (short) [Source:VB Community Annotation%3BAcc:AGAP006343]
aga-miR-34-5p	AGAP000336-RA	2047	2112	-29.3	0	0	5	0	0	0.1	0.1	0.1	5.93885	7.65012	transcription initiation factor TFIID TATA-box-binding protein [Source:VB External Description%3BAcc:AGAP000336]
aga-miR-34-5p	AGAP001296-RA	2929	2963	-28.3	0	0	5	0	0	0.1	0.1	0.1	4.11151	0.1	E3 ubiquitin-protein ligase TRIP12 [Source:VB External Description%3BAcc:AGAP001296]
aga-miR-34-5p	AGAP004649-RA	1344	1430	-21.6	0	0	1	0	0	2.25319	0.1	0.1	0.1	0.1	non des
aga-miR-34-5p	AGAP004115-RA	1618	1670	-24.5	0	0	1	0	0	0.1	0.1	0.1	0.1	0.1	cystinosin [Source:VB External Description%3BAcc:AGAP004115]
aga-miR-34-5p	AGAP008877-RA	1639	1750	-24.1	0	0	7	0	0	3.37978	6.90136	22.9322	11.4209	0.1	non des
aga-miR-34-5p	AGAP005918-RA	554	585	-24.8	0	0	0	1	0	0.1	0.1	0.1	0.1	0.1	solute carrier family 30 (zinc transporter)%2C member 1 [Source:VB External Description%3BAcc:AGAP005918]
aga-miR-34-5p	AGAP002413-RD	1882	1922	-27.6	0	0	0	3	0	0.1	0.1	26.1172	16.9029	19.3803	Basic leucine zipper and W2 domain-containing protein 1 [Source:VB External Description%3BAcc:AGAP002413]
aga-miR-34-5p	AGAP005508-RA	3990	4021	-30.1	0	0	1	7	1	0.1	0.1	0.1	0.1	3.57006	non des
aga-miR-34-5p	AGAP004774-RA	1992	2061	-25.6	0	0	0	3	0	2.62872	0.1	0.1	0.1	0.1	host cell factor [Source:VB External Description%3BAcc:AGAP004774]
aga-miR-34-5p	AGAP011050-RA	1373	1411	-20.1	0	0	2	0	0	3.00425	0.1	0.1	3.19784	0.1	aldehyde reductase [Source:VB External Description%3BAcc:AGAP011050]
aga-miR-34-5p	AGAP006626-RA	2931	2971	-20.2	0	0	4	0	0	7.13509	0.1	0.1	0.1	0.1	Armadillo repeat-containing protein 8 [Source:VB External Description%3BAcc:AGAP006626]
aga-miR-34-5p	AGAP003354-RA	886	932	-32.2	0	0	8	0	0	0.1	4.31335	5.73304	0.1	0.1	antigen 5 related protein 3 [Source:VB Community Annotation%3BAcc:AGAP003354]
aga-miR-34-5p	AGAP008878-RA	188	242	-27.8	0	0	8	0	1	0.1	0.1	0.1	0.1	0.1	defense protein [Source:VB External Description%3BAcc:AGAP008878]
aga-miR-34-5p	AGAP010876-RA	2205	2268	-19.6	0	0	10	0	0	0.1	0.1	0.1	4.56834	7.65012	molecular chaperone DnaK [Source:VB External Description%3BAcc:AGAP010876]
aga-miR-34-5p	AGAP006809-RA	1132	1170	-24.6	0	0	2	0	0	6.75956	0.1	0.1	0.1	0.1	akirin [Source:VB Community Annotation%3BAcc:AGAP006809]
aga-miR-34-5p	AGAP006809-RA	2677	2702	-23.1	0	0	7	0	0	0.1	0.1	0.1	0.1	0.1	akirin [Source:VB Community Annotation%3BAcc:AGAP006809]
aga-miR-34-5p	AGAP002649-RA	3194	3217	-22.9	0	0	1	0	0	0.1	0.1	0.1	0.1	6.6301	non des
aga-miR-34-5p	AGAP002649-RA	7953	8006	-25.5	0	0	0	5	0	0.1	0.1	0.1	0.1	0.1	non des
aga-miR-34-5p	AGAP003038-RA	3218	3323	-18.3	0	0	30	3	1	3.75531	0.1	25.4802	0.1	9.69015	non des
aga-miR-34-5p	AGAP003417-RB	2839	2891	-19.9	0	0	0	1	0	0.1	0.1	0.1	0.1	0.1	non des
aga-miR-34-5p	AGAP011638-RA	3986	4015	-30.2	0	0	3	0	0	0.1	0.1	0.1	0.1	0.1	non des
aga-miR-34-5p	AGAP006107-RA	7948	8003	-22.9	0	0	5	0	0	11.2659	12.0774	0.1	0.1	3.57006	triple functional domain (PTPRF interacting) [Source:VB External Description%3BAcc:AGAP006107]
aga-miR-34-5p	AGAP004873-RA	4027	4042	-24.2	0	1	0	0	0	0.1	0.1	0.1	0.1	0.1	non des
aga-miR-34-5p	AGAP008137-RA	6110	6127	-24.5	0	0	3	0	0	0.1	0.1	0.1	0.1	0.1	Niemann-Pick C1 protein [Source:VB External Description%3BAcc:AGAP008137]
aga-miR-34-5p	AGAP002020-RA	683	775	-31.6	0	0	36	3	0	0.1	0.1	22.9322	0.1	3.06005	NADH dehydrogenase (ubiquinone) 1 beta subcomplex 8 [Source:VB External Description%3BAcc:AGAP002020]
aga-miR-34-5p	AGAP012185-RA	5033	5069	-16.3	0	0	9	0	0	0.1	0.1	5.73304	0.1	0.1	erythrocyte membrane protein band 4.1 [Source:VB External Description%3BAcc:AGAP012185]
aga-miR-34-5p	AGAP004350-RA	2072	2127	-26	0	0	0	2	0	0.1	0.1	0.1	0.1	0.1	Synaptic vesicle protein [Source:VB External Description%3BAcc:AGAP004350]
aga-miR-34-5p	AGAP010026-RA	1520	1592	-23.1	0	0	7	0	1	0.1	0.1	0.1	0.1	3.57006	phospholipid-translocating ATPase [Source:VB External Description%3BAcc:AGAP010026]
aga-miR-34-5p	AGAP007012-RA	1295	1334	-27.3	0	0	2	0	0	0.1	0.1	0.1	0.1	0.1	non des
aga-miR-34-5p	AGAP003283-RA	4219	4272	-28.8	0	0	0	3	0	0.1	0.1	0.1	0.1	0.1	atrial natriuretic peptide receptor A [Source:VB External Description%3BAcc:AGAP003283]
aga-miR-34-5p	AGAP005710-RA	5149	5197	-26.2	0	0	5	0	0	0.1	0.1	0.1	0.1	0.1	prominin-like protein [Source:VB External Description%3BAcc:AGAP005710]
aga-miR-34-5p	AGAP010733-RA	864	885	-22.3	0	1	0	0	0	0.1	0.1	0.1	0.1	0.1	Vanin-like protein 1 [Source:VB External Description%3BAcc:AGAP010733]
aga-miR-34-5p	AGAP007975-RA	2362	2388	-25.3	0	0	3	0	0	0.1	0.1	8.91806	0.1	0.1	pyruvate dehydrogenase E2 component (dihydrolipoamide acetyltransferase) [Source:VB External Description%3BAcc:AGAP007975]
aga-miR-34-5p	AGAP000769-RB	3479	3545	-25.7	0	0	7	0	0	0.1	5.17602	0.1	0.1	0.1	non des
aga-miR-34-5p	AGAP006257-RA	700	745	-25.6	0	0	3	0	0	0.1	6.90136	22.2952	7.30935	0.1	non des
aga-miR-34-5p	AGAP006257-RA	616	652	-26.4	0	0	7	0	0	0.1	0.1	7.00705	7.30935	0.1	non des
aga-miR-34-5p	AGAP000877-RA	2346	2389	-26.4	0	0	2	0	0	11.2659	8.6267	12.1031	5.48201	0.1	cytochrome P450 [Source:VB Community Annotation%3BAcc:AGAP000877]
aga-miR-34-5p	AGAP000877-RA	1892	1962	-22.8	0	0	0	1	0	0.1	0.1	0.1	5.02518	0.1	cytochrome P450 [Source:VB Community Annotation%3BAcc:AGAP000877]
aga-miR-34-5p	AGAP005056-RA	920	994	-28.3	0	0	6	0	0	0.1	0.1	5.73304	0.1	0.1	cyclin-related protein FAM58A [Source:VB External Description%3BAcc:AGAP005056]
aga-miR-34-5p	AGAP008329-RB	1374	1430	-29.7	0	0	7	0	0	0.1	0.1	11.4661	0.1	0.1	40S ribosomal protein S5 [Source:VB Community Annotation%3BAcc:AGAP008329]
aga-miR-34-5p	AGAP008988-RA	317	393	-22.9	0	0	1	0	0	16.5234	23.2921	35.6722	46.1403	4.59007	glutamine synthetase [Source:VB External Description%3BAcc:AGAP008988]
aga-miR-34-5p	AGAP004055-RB	1780	1813	-22.1	0	0	6	0	0	0.1	0.1	5.73304	5.93885	11.7302	2-oxoglutarate dehydrogenase E2 component (dihydrolipoamide succinyltransferas [Source:VB External Description%3BAcc:AGAP004055]
aga-miR-34-5p	AGAP011766-RA	955	1021	-24.9	0	0	1	0	0	0.1	0.1	0.1	0.1	0.1	ethanolaminephosphotransferase [Source:VB External Description%3BAcc:AGAP011766]
aga-miR-34-5p	AGAP002858-RA	2902	2969	-26	0	0	4	0	0	0.1	0.1	8.91806	0.1	0.1	sodium/potassium-transporting ATPase subunit alpha [Source:VB External Description%3BAcc:AGAP002858]
aga-miR-34-5p	AGAP007327-RA	3936	3965	-26.7	0	0	0	2	0	3.75531	0.1	0.1	2.28417	0.1	E74-like factor 1/2/4 [Source:VB External Description%3BAcc:AGAP007327]
aga-miR-34-5p	AGAP006023-RB	3577	3620	-22.3	0	0	0	0	2	0.1	0.1	11.4661	74.464	28.5604	tyrosine 3-monooxygenase [Source:VB External Description%3BAcc:AGAP006023]
aga-miR-34-5p	AGAP007892-RA	1904	1998	-23.1	0	0	2	0	0	0.1	0.1	0.1	0.1	0.1	paired amphipathic helix protein Sin3a [Source:VB External Description%3BAcc:AGAP007892]
aga-miR-34-5p	AGAP002735-RA	11746	11775	-20.9	0	0	0	1	0	6.0085	11.2147	0.1	9.59352	10.2002	histone acetyltransferase MYST4 [Source:VB External Description%3BAcc:AGAP002735]
aga-miR-34-5p	AGAP007870-RA	3625	3678	-21.1	0	0	6	2	0	5.63297	0.1	0.1	2.74101	0.1	ubiquitin conjugation factor E4 B [Source:VB External Description%3BAcc:AGAP007870]
aga-miR-34-5p	AGAP000901-RA	4012	4084	-23.4	0	0	6	2	1	40.9329	39.6828	17.8361	13.705	6.12009	alanine transaminase [Source:VB External Description%3BAcc:AGAP000901]
aga-miR-34-5p	AGAP000901-RA	2249	2344	-22.8	0	0	1	0	0	0.1	8.6267	0.1	0.1	0.1	alanine transaminase [Source:VB External Description%3BAcc:AGAP000901]
aga-miR-34-5p	AGAP008593-RB	2199	2241	-27.1	0	0	1	0	0	0.1	0.1	0.1	0.1	0.1	non des
aga-miR-34-5p	AGAP004448-RA	1960	2002	-25	0	0	5	0	0	0.1	0.1	0.1	0.1	0.1	#N/A
aga-miR-34-5p	AGAP008075-RB	2969	3008	-23.2	0	0	0	4	0	0.1	0.1	0.1	41.5719	0.1	cellular nucleic acid-binding protein [Source:VB External Description%3BAcc:AGAP008075]
aga-miR-34-5p	AGAP007620-RA	2241	2257	-20.1	0	1	0	0	0	4.88191	0.1	0.1	0.1	6.12009	DnaJ homolog subfamily C member 5 [Source:VB External Description%3BAcc:AGAP007620]
aga-miR-34-5p	AGAP010737-RA	4880	4913	-24.3	0	0	2	0	0	0.1	0.1	0.1	0.1	0.1	non des
aga-miR-34-5p	AGAP002629-RA	504	546	-24.2	0	0	0	5	0	0.1	0.1	19.7471	15.9892	25.5004	non des
aga-miR-34-5p	AGAP002629-RA	1496	1550	-25.4	0	0	0	4	0	0.1	0.1	0.1	6.39568	0.1	non des
aga-miR-34-5p	AGAP004402-RA	3944	3991	-15.4	0	0	0	5	0	0.1	0.1	0.1	0.1	0.1	Solute carrier family 17 member 7 [Source:VB External Description%3BAcc:AGAP004402]
aga-miR-34-5p	AGAP005548-RA	4	81	-26.6	0	0	0	27	5	0.1	0.1	0.1	34.7194	0.1	Alpha-crystallin B chain [Source:VB External Description%3BAcc:AGAP005548]
aga-miR-34-5p	AGAP011537-RA	199	244	-25.3	0	0	2	4	0	2.62872	6.90136	0.1	0.1	3.06005	Argonaute 3 [Source:VB External Description%3BAcc:AGAP011537]
aga-miR-34-5p	AGAP011537-RA	271	329	-25.5	0	0	0	0	8	5.63297	6.90136	0.1	0.1	3.06005	Argonaute 3 [Source:VB External Description%3BAcc:AGAP011537]
aga-miR-34-5p	AGAP002281-RA	972	1007	-27.2	0	0	3	0	0	0.1	0.1	0.1	0.1	4.08006	non des
aga-miR-34-5p	AGAP002281-RA	1757	1793	-27.6	0	0	0	6	0	0.1	0.1	0.1	0.1	0.1	non des
aga-miR-34-5p	AGAP007406-RA	1268	1303	-25	0	0	4	0	0	0.1	0.1	0.1	0.1	0.1	elongation factor 1-alpha [Source:VB External Description%3BAcc:AGAP007406]
aga-miR-34-5p	AGAP007406-RA	1549	1593	-25.6	0	0	1	0	0	5.25744	0.1	27.3912	16.446	36.2106	elongation factor 1-alpha [Source:VB External Description%3BAcc:AGAP007406]
aga-miR-34-5p	AGAP005306-RA	6701	6729	-24	0	0	1	0	0	0.1	0.1	3.82203	4.11151	5.61009	calcium/calmodulin-dependent protein kinase I [Source:VB External Description%3BAcc:AGAP005306]
aga-miR-34-5p	AGAP000958-RA	3273	3308	-29.8	0	0	1	0	0	0.1	0.1	10.8291	3.65468	3.06005	calcium-binding mitochondrial carrier protein Aralar1 [Source:VB External Description%3BAcc:AGAP000958]
aga-miR-34-5p	AGAP001968-RB	957	976	-22.3	0	0	1	0	0	0.1	0.1	0.1	0.1	0.1	non des
aga-miR-34-5p	AGAP000210-RA	2259	2288	-23.3	0	0	3	0	0	3.75531	10.352	22.9322	4.56834	0.1	triacylglycerol lipase [Source:VB External Description%3BAcc:AGAP000210]
aga-miR-34-5p	AGAP011563-RA	3045	3067	-24.6	0	0	3	0	0	0.1	0.1	6.37004	4.11151	6.12009	Yippee-like 2 [Source:VB External Description%3BAcc:AGAP011563]
aga-miR-34-5p	AGAP005359-RA	927	951	-24.6	0	0	4	0	0	0.1	0.1	5.09603	11.8777	6.6301	F-box and WD-40 domain protein 7 [Source:VB External Description%3BAcc:AGAP005359]
aga-miR-34-5p	AGAP005575-RA	2686	2763	-32.4	0	0	8	0	0	0.1	0.1	0.1	0.1	0.1	gamma-tubulin complex component 2 [Source:VB External Description%3BAcc:AGAP005575]
aga-miR-34-5p	AGAP005826-RA	269	313	-26.4	0	0	1	0	0	0.1	0.1	0.1	0.1	0.1	non des
aga-miR-34-5p	AGAP005981-RA	1738	1759	-19.3	0	0	0	3	0	0.1	0.1	0.1	0.1	0.1	DnaJ homolog subfamily A member 1 [Source:VB External Description%3BAcc:AGAP005981]
aga-miR-34-5p	AGAP009310-RA	2839	2870	-28.2	0	0	6	0	0	0.1	0.1	0.1	11.4209	0.1	peptide chain release factor subunit 3 [Source:VB External Description%3BAcc:AGAP009310]
aga-miR-34-5p	AGAP009310-RA	1826	1847	-22.8	0	0	0	0	1	0.1	0.1	0.1	0.1	16.3203	peptide chain release factor subunit 3 [Source:VB External Description%3BAcc:AGAP009310]
aga-miR-34-5p	AGAP010305-RA	1308	1340	-26.6	0	0	5	0	0	0.1	0.1	0.1	0.1	0.1	WD repeat and SOF domain-containing protein 1 [Source:VB External Description%3BAcc:AGAP010305]
aga-miR-34-5p	AGAP006517-RA	2274	2302	-29.9	0	0	3	0	0	0.1	0.1	0.1	0.1	0.1	Gryzun [Source:VB External Description%3BAcc:AGAP006517]
aga-miR-34-5p	AGAP003892-RA	1084	1149	-24.8	0	0	4	0	0	0.1	12.0774	14.6511	16.446	0.1	solute carrier family 29 (equilibrative nucleoside transporter)%2C member 1/2/3 [Source:VB External Description%3BAcc:AGAP003892]
aga-miR-34-5p	AGAP010463-RA	1219	1281	-27.2	0	0	0	0	2	3.75531	0.1	0.1	0.1	0.1	myo-inositol-1(or 4)-monophosphatase [Source:VB External Description%3BAcc:AGAP010463]
aga-miR-34-5p	AGAP007114-RA	8086	8113	-23.8	0	0	4	0	0	0.1	0.1	0.1	0.1	0.1	RING finger and CCCH-type zinc finger domain-containing protein [Source:VB External Description%3BAcc:AGAP007114]
aga-miR-34-5p	AGAP007114-RA	10951	10972	-22.2	0	0	0	1	0	2.25319	74.1896	0.1	3.19784	0.1	RING finger and CCCH-type zinc finger domain-containing protein [Source:VB External Description%3BAcc:AGAP007114]
aga-miR-34-5p	AGAP007114-RA	6949	6971	-21.5	0	0	0	6	0	6.38403	0.1	0.1	3.19784	0.1	RING finger and CCCH-type zinc finger domain-containing protein [Source:VB External Description%3BAcc:AGAP007114]
aga-miR-34-5p	AGAP028109-RA	97	143	-23.2	0	0	8	0	0	0.1	0.1	0.1	0.1	0.1	non des
aga-miR-34-5p	AGAP000792-RA	1100	1190	-25.6	0	0	17	0	0	0.1	0.1	5.09603	0.1	0.1	adenosylhomocysteinase [Source:VB External Description%3BAcc:AGAP000792]
aga-miR-34-5p	AGAP001730-RA	4260	4278	-22.8	0	0	0	2	0	0.1	0.1	7.00705	0.1	0.1	cyclin G2 [Source:VB External Description%3BAcc:AGAP001730]
aga-miR-34-5p	AGAP010874-RA	1585	1610	-24.7	0	0	0	5	0	0.1	0.1	0.1	0.1	0.1	non des
aga-miR-34-5p	AGAP007901-RC	1750	1796	-21.9	0	0	0	0	3	0.1	0.1	0.1	3.19784	0.1	Ras-related protein Rab-5C [Source:VB External Description%3BAcc:AGAP007901]
aga-miR-34-5p	AGAP008288-RB	4782	4812	-30.1	0	0	2	0	0	0.1	13.8027	0.1	0.1	0.1	timeless [Source:VB Community Annotation%3BAcc:AGAP008288]
aga-miR-34-5p	AGAP006900-RA	5171	5232	-23	0	0	0	1	0	0.1	0.1	0.1	0.1	0.1	non des
aga-miR-34-5p	AGAP002238-RA	3261	3305	-28.9	0	0	3	0	0	0.1	0.1	0.1	0.1	0.1	non des
aga-miR-34-5p	AGAP010139-RD	2117	2161	-27.7	0	0	3	0	0	0.1	0.1	0.1	0.1	0.1	GMP synthase (glutamine-hydrolysing) [Source:VB External Description%3BAcc:AGAP010139]
aga-miR-34-5p	AGAP011850-RA	691	754	-29.4	0	0	2	0	0	0.1	0.1	0.1	0.1	0.1	non des
aga-miR-34-5p	AGAP000646-RA	3538	3565	-28.7	0	18	0	0	0	0.1	0.1	0.1	0.1	6.6301	Myc proto-oncogene protein [Source:VB External Description%3BAcc:AGAP000646]
aga-miR-34-5p	AGAP001754-RA	661	696	-24.9	0	0	7	0	0	0.1	0.1	0.1	3.65468	0.1	nucleoprotein TPR [Source:VB External Description%3BAcc:AGAP001754]
aga-miR-34-5p	AGAP006528-RA	3753	3799	-28	0	0	0	0	1	0.1	0.1	0.1	0.1	0.1	non des
aga-miR-34-5p	AGAP002048-RB	2574	2592	-27.1	0	0	0	1	0	0.1	0.1	0.1	0.1	6.12009	non des
aga-miR-34-5p	AGAP000577-RD	3991	4060	-27.8	0	16	48	12	1	6.38403	0.1	9.55507	5.93885	3.57006	AMP deaminase [Source:VB External Description%3BAcc:AGAP000577]
aga-miR-34-5p	AGAP004852-RB	706	753	-28.5	0	0	0	3	0	0.1	0.1	0.1	0.1	0.1	Adducin [Source:VB External Description%3BAcc:AGAP004852]
aga-miR-34-5p	AGAP008785-RA	461	535	-34.2	0	0	1	0	0	4.88191	0.1	0.1	0.1	0.1	Ras suppressor protein 1 [Source:VB External Description%3BAcc:AGAP008785]
aga-miR-34-5p	AGAP007827-RB	2206	2291	-26.2	0	0	6	0	0	0.1	5.17602	8.28106	2.28417	6.12009	enolase [Source:VB External Description%3BAcc:AGAP007827]
aga-miR-34-5p	AGAP000453-RA	6494	6530	-29.8	0	0	4	0	0	0.1	5.17602	0.1	0.1	5.61009	non des
aga-miR-34-5p	AGAP000453-RA	5858	5897	-27.1	0	0	0	2	0	0.1	0.1	0.1	0.1	0.1	non des
aga-miR-34-5p	AGAP002024-RA	2177	2218	-24.8	0	0	0	7	0	0.1	0.1	0.1	0.1	0.1	non des
aga-miR-34-5p	AGAP006386-RA	2126	2165	-23.7	0	0	0	5	0	0.1	10.352	0.1	0.1	6.6301	transcription factor AP-1 [Source:VB External Description%3BAcc:AGAP006386]
aga-miR-34-5p	AGAP003416-RA	154	237	-26.9	0	0	1	0	0	6.0085	0.1	0.1	0.1	0.1	prefoldin alpha subunit [Source:VB External Description%3BAcc:AGAP003416]
aga-miR-34-5p	AGAP013754-RA	1177	1220	-20.1	0	0	0	1	0	0.1	0.1	0.1	0.1	0.1	non des
aga-miR-34-5p	AGAP013754-RA	315	353	-31	0	0	0	0	3	0.1	0.1	0.1	0.1	0.1	non des
aga-miR-34-5p	AGAP005411-RB	1593	1641	-24.2	0	0	0	10	0	0.1	0.1	0.1	0.1	0.1	#N/A
aga-miR-34-5p	AGAP009320-RA	1495	1537	-24.4	0	0	1	0	0	0.1	0.1	0.1	0.1	0.1	non des
aga-miR-34-5p	AGAP006432-RA	960	1027	-28.7	0	0	8	0	0	0.1	0.1	14.0141	0.1	0.1	non des
aga-miR-34-5p	AGAP006432-RA	772	793	-20.6	0	0	1	0	0	5.63297	0.1	0.1	5.02518	0.1	non des
aga-miR-34-5p	AGAP004178-RA	4492	4511	-20.1	0	0	1	0	0	3.75531	0.1	0.1	0.1	0.1	non des
aga-miR-34-5p	AGAP006099-RA	1731	1758	-26.2	0	0	2	0	0	4.13084	16.3907	5.73304	0.1	5.10008	ubiquinol-cytochrome c reductase core subunit 2 [Source:VB External Description%3BAcc:AGAP006099]
aga-miR-34-5p	AGAP006099-RA	57	137	-21.4	0	0	0	1	0	6.75956	0.1	0.1	0.1	0.1	ubiquinol-cytochrome c reductase core subunit 2 [Source:VB External Description%3BAcc:AGAP006099]
aga-miR-34-5p	AGAP009745-RA	647	749	-22	0	0	2	0	0	2.62872	0.1	0.1	0.1	0.1	Sugar transporter ERD6-like 4 [Source:VB External Description%3BAcc:AGAP009745]
aga-miR-34-5p	AGAP011203-RA	666	697	-22.6	0	0	2	0	0	4.50638	78.503	0.1	4.11151	5.61009	eukaryotic translation initiation factor [Source:VB External Description%3BAcc:AGAP011203]
aga-miR-34-5p	AGAP005374-RA	3744	3758	-20.8	0	0	1	0	0	0.1	0.1	0.1	0.1	0.1	non des
aga-miR-34-5p	AGAP002536-RA	610	648	-22.2	0	0	14	0	0	0.1	0.1	0.1	0.1	0.1	non des
aga-miR-34-5p	AGAP007116-RA	618	639	-24.5	0	0	4	0	0	0.1	0.1	0.1	0.1	15.8102	non des
aga-miR-34-5p	AGAP003896-RA	993	1017	-21	0	0	2	0	0	0.1	0.1	0.1	0.1	0.1	#N/A
aga-miR-34-5p	AGAP002654-RA	4965	5028	-22.9	0	0	10	0	0	0.1	0.1	0.1	3.65468	0.1	non des
aga-miR-34-5p	AGAP003492-RD	1856	1917	-21.9	0	0	9	0	1	6.38403	0.1	0.1	5.93885	16.8303	Solute carrier family 2%2C facilitated glucose transporter member 8 [Source:VB External Description%3BAcc:AGAP003492]
aga-miR-34-5p	AGAP003513-RB	1955	1970	-27.6	0	1	0	0	0	0.1	0.1	0.1	0.1	0.1	non des
aga-miR-34-5p	AGAP002951-RA	4665	4715	-26.9	0	0	3	0	0	0.1	0.1	0.1	0.1	0.1	BTB/POZ domain-containing protein 7 [Source:VB External Description%3BAcc:AGAP002951]
aga-miR-34-5p	AGAP002579-RA	3399	3452	-30.9	0	0	0	2	0	0.1	0.1	0.1	0.1	0.1	non des
aga-miR-34-5p	AGAP013103-RA	193	267	-27.3	0	0	3	0	0	0.1	0.1	8.91806	9.59352	36.2106	non des
aga-miR-34-5p	AGAP002030-RA	8863	8912	-21.5	0	0	7	0	0	0.1	0.1	14.0141	7.76618	0.1	bromodomain and WD repeat domain containing protein 1/3 [Source:VB External Description%3BAcc:AGAP002030]
aga-miR-34-5p	AGAP011700-RA	4100	4169	-21.3	0	0	0	1	0	51.8233	47.4468	0.1	0.1	0.1	non des
aga-miR-34-5p	AGAP008497-RA	5	29	-19.4	0	0	1	0	0	0.1	0.1	0.1	0.1	0.1	autophagy related gene [Source:VB Community Annotation%3BAcc:AGAP008497]
aga-miR-34-5p	AGAP001279-RA	4625	4668	-20.5	0	0	5	0	0	12.017	15.5281	7.00705	0.1	16.3203	protein phosphatase 3%2C catalytic subunit [Source:VB External Description%3BAcc:AGAP001279]
aga-miR-34-5p	AGAP000009-RA	605	691	-21.9	0	0	2	0	0	0.1	0.1	0.1	0.1	0.1	#N/A
aga-miR-34-5p	AGAP000577-RC	2974	3031	-27.8	0	0	74	0	0	0.1	0.1	22.2952	0.1	0.1	AMP deaminase [Source:VB External Description%3BAcc:AGAP000577]
aga-miR-34-5p	AGAP002654-RB	4534	4586	-24.1	0	0	0	0	4	0.1	0.1	0.1	6.85252	67.321	non des
aga-miR-34-5p	AGAP005807-RD	1219	1246	-32.6	0	0	0	3	0	0.1	0.1	0.1	0.1	0.1	non des
aga-miR-34-5p	AGAP003497-RA	1497	1518	-22.7	0	0	2	0	0	0.1	0.1	0.1	4.56834	0.1	non des
aga-miR-34-5p	AGAP011130-RA	139	186	-25.7	0	0	1	0	0	0.1	0.1	0.1	0.1	0.1	NADH dehydrogenase (ubiquinone) 1 alpha subcomplex 10 [Source:VB External Description%3BAcc:AGAP011130]
aga-miR-34-5p	AGAP005771-RA	3586	3681	-23.1	0	0	4	0	0	0.1	0.1	0.1	0.1	0.1	DnaJ homolog subfamily C member 13 [Source:VB External Description%3BAcc:AGAP005771]
aga-miR-34-5p	AGAP007198-RB	509	547	-21.8	0	0	9	0	0	0.1	0.1	0.1	0.1	0.1	#N/A
aga-miR-34-5p	AGAP005547-RA	788	816	-28.4	0	0	7	0	0	0.1	0.1	0.1	32.8921	9.69015	Alpha-crystallin B chain [Source:VB External Description%3BAcc:AGAP005547]
aga-miR-34-5p	AGAP001646-RA	1726	1778	-22.4	0	0	7	0	0	0.1	0.1	0.1	0.1	0.1	non des
aga-miR-34-5p	AGAP012196-RA	488	596	-25.2	0	0	4	15	6	0.1	5.17602	0.1	35.1762	68.8511	histone H3 [Source:VB External Description%3BAcc:AGAP012196]
aga-miR-34-5p	AGAP003827-RA	2037	2078	-24.9	0	0	0	1	0	0.1	0.1	0.1	0.1	0.1	non des
aga-miR-34-5p	AGAP002134-RA	1184	1222	-21.2	0	0	0	2	0	0.1	0.1	0.1	65.3273	0.1	non des
aga-miR-34-5p	AGAP009333-RA	4938	4978	-19.2	0	0	1	0	0	0.1	0.1	7.00705	3.19784	0.1	Mitochondrial carrier protein (Rim2) [Source:VB External Description%3BAcc:AGAP009333]
aga-miR-34-5p	AGAP009333-RA	995	1049	-26.5	0	0	1	0	0	0.1	0.1	0.1	0.1	0.1	Mitochondrial carrier protein (Rim2) [Source:VB External Description%3BAcc:AGAP009333]
aga-miR-34-5p	AGAP002525-RA	1714	1752	-23.4	0	0	1	0	0	0.1	0.1	0.1	0.1	0.1	eukaryotic translation initiation factor 2A [Source:VB External Description%3BAcc:AGAP002525]
aga-miR-34-5p	AGAP028616-RA	2838	2877	-29.1	0	0	0	4	1	12.3925	0.1	0.1	6.39568	0.1	non des
aga-miR-34-5p	AGAP003160-RA	3421	3455	-20.8	0	0	4	0	0	0.1	0.1	0.1	0.1	6.6301	MAP kinase interacting serine/threonine kinase [Source:VB External Description%3BAcc:AGAP003160]
aga-miR-34-5p	AGAP001604-RA	4830	4899	-25.3	0	0	6	0	0	0.1	0.1	0.1	0.1	0.1	protein-tyrosine phosphatase [Source:VB External Description%3BAcc:AGAP001604]
aga-miR-34-5p	AGAP000392-RA	1820	1892	-23.1	0	0	0	1	0	4.13084	0.1	0.1	0.1	0.1	synaptobrevin homolog YKT6 [Source:VB External Description%3BAcc:AGAP000392]
aga-miR-34-5p	AGAP005617-RB	1131	1206	-21	0	0	4	0	0	0.1	0.1	0.1	0.1	4.08006	non des
aga-miR-34-5p	AGAP005617-RB	18	53	-28.6	0	0	1	0	0	0.1	0.1	3.18502	0.1	0.1	non des
aga-miR-34-5p	AGAP007086-RA	8741	8758	-25.4	0	1	0	0	0	0.1	0.1	0.1	0.1	0.1	Sodium channel protein [Source:UniProtKB/TrEMBL%3BAcc:Q7QIV0]
aga-miR-34-5p	AGAP001499-RA	857	908	-23.1	0	0	6	0	0	0.1	0.1	0.1	0.1	0.1	putative melatonin receptor [Source:VB Community Annotation%3BAcc:AGAP001499]
aga-miR-34-5p	AGAP005803-RA	3593	3628	-23.8	0	0	5	0	0	0.1	0.1	0.1	0.1	0.1	non des
aga-miR-34-5p	AGAP012186-RA	1075	1102	-24.2	0	0	5	0	0	2.25319	8.6267	0.1	0.1	0.1	lipoyltransferase 1 [Source:VB External Description%3BAcc:AGAP012186]
aga-miR-34-5p	AGAP012186-RA	829	884	-30.8	0	0	9	11	1	4.50638	24.1548	103.832	27.8669	22.4403	lipoyltransferase 1 [Source:VB External Description%3BAcc:AGAP012186]
aga-miR-34-5p	AGAP012186-RA	771	821	-30.8	0	0	16	0	0	4.50638	27.6054	103.832	27.8669	22.4403	lipoyltransferase 1 [Source:VB External Description%3BAcc:AGAP012186]
aga-miR-34-5p	AGAP012186-RA	953	980	-20.8	0	0	1	0	0	4.50638	0.1	52.8714	0.1	25.5004	lipoyltransferase 1 [Source:VB External Description%3BAcc:AGAP012186]
aga-miR-34-5p	AGAP012186-RA	721	751	-30	0	0	0	0	4	11.6415	27.6054	24.8432	26.0396	13.2602	lipoyltransferase 1 [Source:VB External Description%3BAcc:AGAP012186]
aga-miR-34-5p	AGAP011172-RA	1364	1440	-25.2	0	0	8	0	0	0.1	0.1	13.3771	0.1	0.1	cystathionine gamma-lyase [Source:VB External Description%3BAcc:AGAP011172]
aga-miR-34-5p	AGAP003649-RB	702	733	-21.4	0	0	3	0	0	0.1	0.1	0.1	0.1	0.1	non des
aga-miR-34-5p	AGAP007577-RA	24	76	-27.9	0	0	4	0	0	0.1	0.1	0.1	0.1	0.1	Histidine triad nucleotide binding protein 3 [Source:VB External Description%3BAcc:AGAP007577]
aga-miR-34-5p	AGAP007745-RA	1082	1160	-31.3	0	0	6	0	1	0.1	0.1	0.1	0.1	4.59007	non des
aga-miR-34-5p	AGAP007745-RA	1489	1529	-20.8	0	0	9	0	0	0.1	5.17602	117.846	0.1	0.1	non des
aga-miR-34-5p	AGAP007745-RA	713	805	-22.3	0	0	1	0	0	0.1	0.1	21.6581	0.1	0.1	non des
aga-miR-34-5p	AGAP012031-RA	3085	3125	-27.9	0	0	7	0	0	4.88191	0.1	0.1	0.1	0.1	non des
aga-miR-34-5p	AGAP004192-RA	2939	3005	-23.8	0	0	19	0	0	0.1	0.1	0.1	11.4209	0.1	heat shock 70kDa protein 5 [Source:VB External Description%3BAcc:AGAP004192]
aga-miR-34-5p	AGAP004192-RA	4146	4178	-23.9	0	0	0	2	0	0.1	0.1	0.1	5.93885	0.1	heat shock 70kDa protein 5 [Source:VB External Description%3BAcc:AGAP004192]
aga-miR-34-5p	AGAP001069-RA	291	346	-22.5	0	0	3	0	0	0.1	0.1	19.1101	10.0504	0.1	non des
aga-miR-34-5p	AGAP010932-RA	1391	1413	-24.6	0	0	3	0	0	0.1	0.1	0.1	0.1	0.1	non des
aga-miR-34-5p	AGAP009978-RA	5723	5767	-21.5	0	0	7	0	0	0.1	0.1	0.1	0.1	0.1	dual oxidase: peroxidase and NADPH-oxidase domains [Source:VB Community Annotation%3BAcc:AGAP009978]
aga-miR-34-5p	AGAP009915-RA	3511	3575	-27.7	0	0	4	0	0	0.1	0.1	0.1	0.1	0.1	non des
aga-miR-34-5p	AGAP009662-RA	2891	2923	-22.1	0	0	1	0	0	0.1	0.1	27.3912	9.13669	0.1	non des
aga-miR-34-5p	AGAP001534-RA	493	584	-27.3	0	0	1	0	0	0.1	0.1	0.1	0.1	0.1	non des
aga-miR-34-5p	AGAP010957-RA	55	144	-25	0	0	0	1	0	0.1	0.1	27.3912	12.7914	10.2002	calmodulin [Source:VB External Description%3BAcc:AGAP010957]
aga-miR-34-5p	AGAP001946-RA	1249	1339	-28.9	0	0	1	10	0	0.1	0.1	0.1	0.1	0.1	non des
aga-miR-34-5p	AGAP004733-RA	2099	2115	-23.5	0	1	0	0	0	0.1	0.1	0.1	0.1	0.1	non des
aga-miR-34-5p	AGAP004775-RB	91	166	-29.1	0	0	18	3	0	0.1	5.17602	6.37004	4.11151	0.1	Xaa-Pro dipeptidase [Source:VB External Description%3BAcc:AGAP004775]
aga-miR-34-5p	AGAP001127-RA	844	909	-24.5	0	0	9	0	0	0.1	0.1	0.1	0.1	0.1	P37NB protein [Source:VB External Description%3BAcc:AGAP001127]
aga-miR-34-5p	AGAP007629-RB	5511	5548	-20.6	0	0	1	0	0	1.87766	0.1	0.1	0.1	0.1	laminin gamma 1 [Source:VB Community Annotation%3BAcc:AGAP007629]
aga-miR-34-5p	AGAP007629-RA	1998	2040	-27.5	0	0	3	0	0	3.75531	0.1	0.1	0.1	0.1	laminin gamma 1 [Source:VB Community Annotation%3BAcc:AGAP007629]
aga-miR-34-5p	AGAP007629-RA	6994	7031	-20.6	0	0	6	0	0	0.1	0.1	0.1	0.1	0.1	laminin gamma 1 [Source:VB Community Annotation%3BAcc:AGAP007629]
aga-miR-34-5p	AGAP007629-RA	6734	6753	-27.5	0	0	0	3	0	0.1	0.1	0.1	0.1	0.1	laminin gamma 1 [Source:VB Community Annotation%3BAcc:AGAP007629]
aga-miR-34-5p	AGAP007629-RA	7164	7178	-27.8	0	0	0	8	0	0.1	7.76403	5.73304	0.1	0.1	laminin gamma 1 [Source:VB Community Annotation%3BAcc:AGAP007629]
aga-miR-34-5p	AGAP009589-RA	3983	4018	-23.7	0	0	3	0	0	0.1	0.1	0.1	0.1	0.1	non des
aga-miR-34-5p	AGAP010479-RA	2241	2289	-22.8	0	0	7	0	0	0.1	0.1	10.1921	0.1	4.08006	non des
aga-miR-34-5p	AGAP000198-RA	4049	4085	-34.1	0	0	6	0	0	0.1	0.1	0.1	0.1	0.1	non des
aga-miR-34-5p	AGAP008719-RA	140	213	-21.8	0	0	4	0	0	3.00425	0.1	0.1	0.1	0.1	S-phase kinase-associated protein 1 [Source:VB External Description%3BAcc:AGAP008719]
aga-miR-34-5p	AGAP000779-RB	1147	1184	-28.2	0	0	4	0	0	0.1	0.1	0.1	0.1	0.1	zinc finger homeobox protein 1/2 [Source:VB External Description%3BAcc:AGAP000779]
aga-miR-34-5p	AGAP000779-RB	5005	5040	-28.2	0	0	1	0	0	0.1	0.1	0.1	0.1	0.1	zinc finger homeobox protein 1/2 [Source:VB External Description%3BAcc:AGAP000779]
aga-miR-34-5p	AGAP009037-RA	619	644	-23.9	0	0	0	1	0	0.1	0.1	0.1	0.1	0.1	non des
aga-miR-34-5p	AGAP005625-RA	2407	2461	-25.5	0	0	7	0	0	0.1	0.1	0.1	0.1	0.1	Class A Scavenger Receptor (SRCR domain) with Serine Protease domain. [Source:VB Community Annotation%3BAcc:AGAP005625]
aga-miR-34-5p	AGAP009774-RA	2319	2357	-25.5	0	0	1	0	0	0.1	0.1	0.1	0.1	0.1	non des
aga-miR-34-5p	AGAP010218-RA	1539	1572	-23.9	0	0	5	0	0	0.1	0.1	0.1	0.1	0.1	#N/A
aga-miR-34-5p	AGAP011725-RA	105	199	-28.2	0	0	2	0	0	0.1	0.1	0.1	0.1	0.1	non des
aga-miR-34-5p	AGAP001711-RA	196	294	-25.9	0	0	2	0	0	0.1	0.1	17.8361	0.1	0.1	NADH dehydrogenase (ubiquinone) Fe-S protein 8 [Source:VB External Description%3BAcc:AGAP001711]
aga-miR-34-5p	AGAP009051-RA	260	305	-29.4	0	0	11	1	1	0.1	0.1	10.1921	0.1	0.1	non des
aga-miR-34-5p	AGAP009051-RA	175	205	-29.4	0	0	1	0	0	3.37978	0.1	10.1921	0.1	0.1	non des
aga-miR-34-5p	AGAP008482-RA	2964	3008	-27.6	0	0	0	2	0	0.1	0.1	0.1	0.1	0.1	chromodomain-helicase-DNA-binding protein 7 [Source:VB External Description%3BAcc:AGAP008482]
aga-miR-34-5p	AGAP003417-RA	1407	1448	-21.6	0	0	4	0	0	0.1	0.1	0.1	0.1	0.1	#N/A
aga-miR-34-5p	AGAP003240-RA	405	503	-24.8	0	0	1	0	0	0.1	0.1	0.1	0.1	0.1	Protein jagunal [Source:VB External Description%3BAcc:AGAP003240]
aga-miR-34-5p	AGAP003240-RA	1411	1467	-28	0	0	0	4	0	0.1	0.1	0.1	4.11151	0.1	Protein jagunal [Source:VB External Description%3BAcc:AGAP003240]
aga-miR-34-5p	AGAP004672-RA	6709	6729	-25.7	1	17	0	0	0	6.38403	0.1	0.1	5.48201	0.1	non des
aga-miR-34-5p	AGAP004672-RA	6758	6796	-25.7	0	0	4	0	0	6.38403	0.1	0.1	5.48201	0.1	non des
aga-miR-34-5p	AGAP028631-RA	4322	4361	-24.7	0	0	5	0	0	0.1	0.1	0.1	0.1	0.1	non des
aga-miR-34-5p	AGAP010335-RA	248	305	-28.8	0	0	0	2	0	0.1	0.1	3.82203	0.1	0.1	NEL-LIKE PROTEIN 1 [Source:VB External Description%3BAcc:AGAP010335]
aga-miR-34-5p	AGAP010954-RA	2136	2176	-25.7	0	0	11	0	0	4.50638	0.1	7.64405	0.1	0.1	non des
aga-miR-34-5p	AGAP010954-RA	2751	2775	-26.5	0	0	0	2	0	0.1	6.90136	0.1	7.30935	14.2802	non des
aga-miR-34-5p	AGAP007018-RA	4148	4177	-22.2	0	0	4	0	0	6.38403	6.03869	0.1	0.1	0.1	non des
aga-miR-34-5p	AGAP009620-RA	1018	1035	-21.4	0	0	1	0	0	6.0085	0.1	0.1	0.1	0.1	reduction in cnn dots 4 [Source:VB External Description%3BAcc:AGAP009620]
aga-miR-34-5p	AGAP009110-RA	554	584	-25.3	0	0	3	0	0	0.1	0.1	0.1	0.1	0.1	non des
aga-miR-34-5p	AGAP001090-RA	429	525	-25.4	0	0	1	0	0	0.1	0.1	3.82203	0.1	3.06005	Breast carcinoma amplified sequence 3 [Source:VB External Description%3BAcc:AGAP001090]
aga-miR-34-5p	AGAP012236-RA	14030	14112	-24	0	0	4	0	1	0.1	6.90136	0.1	3.19784	7.65012	non des
aga-miR-34-5p	AGAP002119-RB	3116	3137	-21.5	0	0	4	0	0	7.51063	0.1	11.4661	0.1	0.1	dual-specificity tyrosine-(Y)-phosphorylation regulated kinase [Source:VB External Description%3BAcc:AGAP002119]
aga-miR-34-5p	AGAP008166-RA	30	51	-22.5	0	0	1	0	0	0.1	0.1	0.1	0.1	0.1	heparan sulfate 2-O-sulfotransferase HS2ST1 [Source:VB External Description%3BAcc:AGAP008166]
aga-miR-34-5p	AGAP001220-RC	1382	1425	-28.3	0	0	0	5	0	0.1	0.1	0.1	0.1	0.1	NAD-dependent deacetylase sirtuin 7 [Source:VB External Description%3BAcc:AGAP001220]
aga-miR-34-5p	AGAP011827-RA	1118	1158	-22.2	0	0	3	0	0	0.1	0.1	9.55507	0.1	9.69015	acetyl-CoA acyltransferase [Source:VB External Description%3BAcc:AGAP011827]
aga-miR-34-5p	AGAP003311-RA	342	395	-32.2	0	0	0	0	9	0.1	0.1	0.1	0.1	0.1	non des
aga-miR-34-5p	AGAP003141-RA	722	779	-27	0	0	0	1	0	16.1478	12.94	0.1	5.48201	0.1	Insulin-related peptide binding protein [Source:VB External Description%3BAcc:AGAP003141]
aga-miR-34-5p	AGAP010928-RA	489	523	-23.2	0	0	5	0	0	0.1	0.1	0.1	0.1	0.1	Tetratricopeptide repeat protein 36 homolog [Source:VB External Description%3BAcc:AGAP010928]
aga-miR-34-5p	AGAP011394-RA	60	103	-21.9	0	0	9	0	0	0.1	0.1	0.1	0.1	0.1	non des
aga-miR-34-5p	AGAP004375-RA	1376	1413	-25.5	0	0	5	0	0	0.1	0.1	0.1	3.19784	0.1	UDP-N-acetyl-alpha-D-galactosamine:polypeptide N-acetylgalactosaminyltransferase 20 [Source:VB External Description%3BAcc:AGAP004375]
aga-miR-34-5p	AGAP001951-RA	103	170	-30.2	0	0	6	0	0	0.1	0.1	5.09603	0.1	0.1	butyryl-CoA dehydrogenase [Source:VB External Description%3BAcc:AGAP001951]
aga-miR-34-5p	AGAP007808-RA	1326	1366	-23	0	0	6	0	0	0.1	0.1	6.37004	9.59352	0.1	non des
aga-miR-34-5p	AGAP007808-RA	1486	1514	-21.3	0	0	1	0	0	6.0085	11.2147	6.37004	13.2482	4.59007	non des
aga-miR-34-5p	AGAP010413-RA	2269	2305	-25.9	0	0	5	0	0	0.1	0.1	0.1	0.1	0.1	SH3 and multiple ankyrin repeat domains protein [Source:VB External Description%3BAcc:AGAP010413]
aga-miR-34-5p	AGAP007864-RC	1911	1994	-26.2	0	0	0	7	0	2.62872	0.1	0.1	0.1	0.1	F-actin capping protein subunit beta [Source:VB External Description%3BAcc:AGAP007864]
aga-miR-34-5p	AGAP009424-RB	1942	1974	-30.6	0	0	4	0	0	0.1	0.1	7.64405	0.1	0.1	non des
aga-miR-34-5p	AGAP009424-RB	7126	7141	-22.5	0	0	2	0	0	0.1	0.1	0.1	3.19784	0.1	non des
aga-miR-34-5p	AGAP002358-RC	122	165	-23.9	0	0	6	0	0	0.1	0.1	0.1	0.1	0.1	ADP%2CATP carrier protein 2 [Source:VB External Description%3BAcc:AGAP002358]
aga-miR-34-5p	AGAP007712-RA	4768	4824	-23.8	0	0	1	0	1	0.1	0.1	0.1	0.1	6.12009	A-kinase anchor protein 13 [Source:VB External Description%3BAcc:AGAP007712]
aga-miR-34-5p	AGAP005440-RA	2806	2831	-31.4	0	0	6	0	0	0.1	0.1	0.1	0.1	0.1	non des
aga-miR-34-5p	AGAP000462-RA	1697	1840	-18.4	0	0	3	0	0	0.1	0.1	26.7542	43.8561	15.3002	peptidyl-prolyl isomerase F (cyclophilin D) [Source:VB External Description%3BAcc:AGAP000462]
aga-miR-34-5p	AGAP005160-RD	1753	1767	-24.8	0	0	0	1	0	0.1	0.1	6.37004	0.1	0.1	Ras homolog gene family%2C member A [Source:VB External Description%3BAcc:AGAP005160]
aga-miR-34-5p	AGAP004519-RA	1580	1652	-21.5	0	0	5	0	0	2.25319	6.03869	4.45903	3.65468	0.1	Sideroflexin 1%2C2%2C3 [Source:VB External Description%3BAcc:AGAP004519]
aga-miR-34-5p	AGAP028188-RB	731	777	-27	0	0	5	0	0	0.1	0.1	0.1	0.1	0.1	non des
aga-miR-34-5p	AGAP012290-RA	3538	3584	-25.1	0	0	0	6	0	0.1	0.1	0.1	0.1	0.1	non des
aga-miR-34-5p	AGAP008859-RB	8130	8197	-23.9	0	0	7	0	0	21.0298	25.8801	6.37004	0.1	3.06005	#N/A
aga-miR-34-5p	AGAP008859-RB	6358	6406	-29	0	0	1	0	0	0.1	0.1	0.1	0.1	0.1	#N/A
aga-miR-34-5p	AGAP008859-RB	7034	7084	-23.7	0	0	6	0	0	0.1	0.1	5.09603	4.56834	0.1	#N/A
aga-miR-34-5p	AGAP008859-RB	3368	3411	-24.7	0	0	1	0	0	0.1	0.1	0.1	0.1	0.1	#N/A
aga-miR-34-5p	AGAP007771-RA	2740	2835	-24.2	0	0	0	1	0	0.1	0.1	0.1	0.1	0.1	non des
aga-miR-34-5p	AGAP001399-RA	414	451	-27.9	0	0	7	0	0	0.1	0.1	0.1	0.1	0.1	Coatomer subunit beta [Source:VB External Description%3BAcc:AGAP001399]
aga-miR-34-5p	AGAP009176-RA	4889	4904	-27.6	0	0	2	0	0	0.1	0.1	0.1	0.1	0.1	fatty acid synthase%2C animal type [Source:VB External Description%3BAcc:AGAP009176]
aga-miR-34-5p	AGAP009176-RA	8001	8044	-20.6	0	0	23	0	0	0.1	17.2534	38.8573	6.85252	8.16013	fatty acid synthase%2C animal type [Source:VB External Description%3BAcc:AGAP009176]
aga-miR-34-5p	AGAP000578-RA	492	543	-25.2	0	0	3	0	0	0.1	0.1	0.1	0.1	0.1	non des
aga-miR-34-5p	AGAP003691-RA	595	631	-26	0	0	5	0	0	0.1	0.1	0.1	0.1	0.1	non des
aga-miR-34-5p	AGAP007518-RA	2404	2436	-27.8	0	0	0	3	0	0.1	0.1	0.1	0.1	0.1	non des
aga-miR-34-5p	AGAP007164-RA	1702	1725	-23.3	0	0	0	1	0	0.1	0.1	2.54802	0.1	0.1	non des
aga-miR-34-5p	AGAP002644-RA	2520	2555	-20.5	0	0	2	0	0	0.1	0.1	0.1	0.1	0.1	phospholipid-translocating ATPase [Source:VB External Description%3BAcc:AGAP002644]
aga-miR-34-5p	AGAP006687-RA	519	553	-26.5	0	0	3	0	0	0.1	0.1	0.1	0.1	0.1	Vacuolar fusion protein CCZ1 homolog [Source:VB External Description%3BAcc:AGAP006687]
aga-miR-34-5p	AGAP000847-RB	2194	2224	-30.2	0	0	5	0	0	0.1	0.1	0.1	0.1	0.1	CDC-like kinase [Source:VB External Description%3BAcc:AGAP000847]
aga-miR-34-5p	AGAP003865-RA	868	940	-27.4	0	0	6	0	0	0.1	0.1	0.1	0.1	0.1	gamma-tubulin complex component 3 [Source:VB External Description%3BAcc:AGAP003865]
aga-miR-34-5p	AGAP028099-RA	407	445	-21.6	0	0	3	0	0	0.1	0.1	0.1	6.39568	7.14011	non des
aga-miR-34-5p	AGAP006678-RA	4198	4221	-29.4	0	0	3	0	0	0.1	0.1	0.1	0.1	9.18014	cyclin T [Source:VB External Description%3BAcc:AGAP006678]
aga-miR-34-5p	AGAP005916-RA	210	283	-29.7	0	0	0	4	0	0.1	0.1	0.1	0.1	4.59007	ubiquitin-conjugating enzyme E2 M [Source:VB External Description%3BAcc:AGAP005916]
aga-miR-34-5p	AGAP003449-RA	6785	6819	-21.4	0	0	3	0	0	0.1	0.1	4.45903	0.1	3.06005	rootletin [Source:VB External Description%3BAcc:AGAP003449]
aga-miR-34-5p	AGAP005742-RB	2618	2699	-21.1	0	0	5	0	0	0.1	0.1	0.1	0.1	0.1	semaphorin [Source:VB External Description%3BAcc:AGAP005742]
aga-miR-34-5p	AGAP010701-RA	477	523	-25.8	0	0	0	1	0	0.1	0.1	0.1	0.1	0.1	Proton-coupled amino acid transporter [Source:VB External Description%3BAcc:AGAP010701]
aga-miR-34-5p	AGAP011173-RA	124	223	-27.7	0	0	1	0	0	0.1	0.1	6.37004	0.1	10.2002	non des
aga-miR-34-5p	AGAP008295-RA	74	139	-25.9	0	0	0	4	0	0.1	0.1	9.55507	26.0396	0.1	trypsin 2 [Source:VB Community Annotation%3BAcc:AGAP008295]
aga-miR-34-5p	AGAP001536-RA	3370	3415	-25.1	0	0	4	0	1	0.1	0.1	2.54802	0.1	0.1	non des
aga-miR-34-5p	AGAP008058-RB	1615	1644	-22.1	0	0	0	6	0	0.1	0.1	0.1	7.30935	3.57006	chemosensory protein 5 [Source:VB Community Annotation%3BAcc:AGAP008058]
aga-miR-34-5p	AGAP011851-RA	499	516	-21.9	0	0	2	0	0	8.26169	10.352	0.1	0.1	4.08006	Protein KIAA0664 homolog [Source:VB External Description%3BAcc:AGAP011851]
aga-miR-34-5p	AGAP000999-RA	3919	3947	-21.8	0	0	8	0	0	4.13084	5.17602	11.4661	5.02518	0.1	TOLL-like receptor 5A [Source:VB Community Annotation%3BAcc:AGAP000999]
aga-miR-34-5p	AGAP007525-RA	2075	2128	-25.6	0	0	4	0	0	4.88191	0.1	0.1	0.1	0.1	Coronin homolog [Source:VB External Description%3BAcc:AGAP007525]
aga-miR-34-5p	AGAP009285-RA	4612	4652	-25.7	0	0	8	0	0	0.1	0.1	0.1	0.1	0.1	non des
aga-miR-34-5p	AGAP000733-RA	689	706	-23.4	0	0	1	0	0	0.1	0.1	0.1	5.93885	0.1	UV excision repair protein RAD23 [Source:VB External Description%3BAcc:AGAP000733]
aga-miR-34-5p	AGAP003997-RA	3738	3838	-20.9	0	0	1	0	0	0.1	0.1	0.1	0.1	0.1	casein kinase 1%2C gamma [Source:VB External Description%3BAcc:AGAP003997]
aga-miR-34-5p	AGAP007215-RA	1921	1957	-25.8	0	0	0	4	0	0.1	0.1	5.73304	0.1	0.1	phosphoacetylglucosamine mutase [Source:VB External Description%3BAcc:AGAP007215]
aga-miR-34-5p	AGAP005049-RA	88	122	-26.2	0	0	0	1	0	0.1	0.1	0.1	0.1	0.1	coiled-coil domain-containing protein 53 [Source:VB External Description%3BAcc:AGAP005049]
aga-miR-34-5p	AGAP004883-RA	557	632	-29.1	0	0	8	0	1	0.1	8.6267	13.3771	0.1	0.1	non des
aga-miR-34-5p	AGAP004335-RC	7243	7323	-27	0	0	5	0	0	0.1	0.1	0.1	0.1	0.1	filamin [Source:VB External Description%3BAcc:AGAP004335]
aga-miR-34-5p	AGAP008914-RA	1154	1201	-24.7	0	0	9	0	0	0.1	0.1	0.1	0.1	0.1	non des
aga-miR-34-5p	AGAP004348-RA	346	386	-27.2	0	0	2	0	0	0.1	0.1	0.1	0.1	0.1	non des
aga-miR-34-5p	AGAP003186-RA	322	350	-21.9	0	0	1	0	0	0.1	0.1	0.1	4.56834	0.1	upstream stimulatory factor [Source:VB External Description%3BAcc:AGAP003186]
aga-miR-34-5p	AGAP008017-RA	10048	10129	-26.6	0	0	0	1	0	0.1	0.1	0.1	5.02518	0.1	#N/A
aga-miR-34-5p	AGAP005545-RA	3128	3161	-20.1	0	0	6	0	0	0.1	0.1	0.1	0.1	0.1	non des
aga-miR-34-5p	AGAP004769-RA	3232	3271	-24.8	0	0	0	1	0	4.50638	14.6654	16.5621	9.13669	0.1	Ras-related protein Rap-1b precursor [Source:VB External Description%3BAcc:AGAP004769]
aga-miR-34-5p	AGAP008201-RA	2295	2349	-21.9	0	0	6	0	0	14.6457	7.76403	0.1	0.1	0.1	Potassium voltage-gated channel subfamily C member 1 isoform B [Source:VB External Description%3BAcc:AGAP008201]
aga-miR-34-5p	AGAP002092-RA	1040	1067	-20.4	0	0	0	5	0	0.1	0.1	0.1	0.1	0.1	Ras-related protein Rab-30 [Source:VB External Description%3BAcc:AGAP002092]
aga-miR-34-5p	AGAP012045-RA	3537	3578	-19.9	0	0	1	0	0	10.1393	9.48937	5.09603	12.7914	14.7902	ATP-dependent RNA helicase DDX5/DBP2 [Source:VB External Description%3BAcc:AGAP012045]
aga-miR-34-5p	AGAP012045-RA	12590	12621	-17.7	0	0	1	0	0	7.88616	0.1	7.64405	0.1	0.1	ATP-dependent RNA helicase DDX5/DBP2 [Source:VB External Description%3BAcc:AGAP012045]
aga-miR-34-5p	AGAP003043-RA	3418	3458	-27.6	0	0	8	0	0	0.1	0.1	5.73304	18.7302	5.10008	#N/A
aga-miR-34-5p	AGAP001911-RA	595	663	-25.3	0	0	8	0	0	5.63297	0.1	21.6581	0.1	0.1	60S ribosomal protein L6 [Source:VB Community Annotation%3BAcc:AGAP001911]
aga-miR-34-5p	AGAP012056-RA	1048	1076	-24.8	0	0	0	2	0	9.01275	0.1	0.1	9.13669	15.8102	cofilin [Source:VB External Description%3BAcc:AGAP012056]
aga-miR-34-5p	AGAP009021-RA	2514	2574	-27.1	0	0	4	2	0	0.1	0.1	0.1	0.1	0.1	non des
aga-miR-34-5p	AGAP013407-RA	441	465	-23.5	0	0	1	0	0	0.1	0.1	0.1	0.1	2.55004	#N/A
aga-miR-34-5p	AGAP006987-RA	99	185	-21.1	0	0	1	0	0	47.6925	67.2882	0.1	0.1	0.1	non des
aga-miR-34-5p	AGAP007717-RC	1533	1574	-26	0	0	5	0	0	0.1	0.1	0.1	0.1	0.1	non des
aga-miR-34-5p	AGAP013226-RA	3020	3067	-30.1	0	0	3	0	0	0.1	0.1	9.55507	5.93885	0.1	non des
aga-miR-34-5p	AGAP002721-RA	1400	1431	-21.9	0	0	7	0	0	0.1	0.1	0.1	0.1	0.1	tryptophan 2%2C3-dioxygenase [Source:VB External Description%3BAcc:AGAP002721]
aga-miR-34-5p	AGAP010564-RA	829	852	-19.5	0	0	3	0	0	0.1	0.1	0.1	0.1	0.1	pur-alpha [Source:VB External Description%3BAcc:AGAP010564]
aga-miR-34-5p	AGAP008228-RA	1037	1072	-24.2	0	0	0	1	0	0.1	0.1	0.1	0.1	0.1	dual specificity phosphatase [Source:VB External Description%3BAcc:AGAP008228]
aga-miR-34-5p	AGAP028730-RA	6049	6120	-24.6	0	0	1	0	0	0.1	0.1	0.1	0.1	0.1	non des
aga-miR-34-5p	AGAP013202-RA	718	791	-28.2	0	0	44	0	1	5.63297	9.48937	149.696	0.1	0.1	non des
aga-miR-34-5p	AGAP013202-RA	834	911	-28.8	0	0	10	0	1	5.63297	9.48937	149.696	15.0755	0.1	non des
aga-miR-34-5p	AGAP013092-RA	204	257	-29.3	0	0	3	0	0	0.1	0.1	0.1	0.1	0.1	Cytochrome c oxidase subunit VIb polypeptide 1 [Source:VB External Description%3BAcc:AGAP013092]
aga-miR-34-5p	AGAP013092-RA	533	562	-23	0	0	5	0	0	0.1	0.1	5.73304	5.48201	0.1	Cytochrome c oxidase subunit VIb polypeptide 1 [Source:VB External Description%3BAcc:AGAP013092]
aga-miR-34-5p	AGAP007121-RA	1511	1558	-22.3	0	0	0	4	0	4.50638	0.1	0.1	6.85252	0.1	cytochrome b5 protein [Source:VB External Description%3BAcc:AGAP007121]
aga-miR-34-5p	AGAP003282-RA	6480	6527	-25	0	0	2	0	0	0.1	0.1	0.1	0.1	0.1	histone-lysine N-methyltransferase%2C H3 lysine-79 specific [Source:VB External Description%3BAcc:AGAP003282]
aga-miR-34-5p	AGAP002586-RA	2432	2493	-29.2	0	0	9	0	0	0.1	0.1	0.1	0.1	0.1	glycogen(starch) synthase [Source:VB External Description%3BAcc:AGAP002586]
aga-miR-34-5p	AGAP000305-RA	709	751	-30.5	0	0	6	0	0	0.1	0.1	9.55507	0.1	0.1	SPARC [Source:VB External Description%3BAcc:AGAP000305]
aga-miR-34-5p	AGAP001617-RB	1470	1491	-22.6	0	0	3	0	0	0.1	0.1	0.1	0.1	0.1	Ras-related protein Rab-7A [Source:VB External Description%3BAcc:AGAP001617]
aga-miR-34-5p	AGAP010003-RA	2153	2182	-25.8	0	0	1	0	0	0.1	0.1	0.1	0.1	0.1	non des
aga-miR-34-5p	AGAP006904-RA	2504	2573	-21	0	0	8	0	0	12.7681	13.8027	5.73304	0.1	0.1	#N/A
aga-miR-34-5p	AGAP002472-RA	2870	2913	-28.1	0	0	1	0	0	0.1	0.1	0.1	0.1	0.1	DNA damage-binding protein 1 [Source:VB External Description%3BAcc:AGAP002472]
aga-miR-34-5p	AGAP008646-RA	888	918	-24.9	0	0	3	0	0	0.1	0.1	3.82203	0.1	0.1	CGMP-specific 3'%2C5'-cyclic phosphodiesterase [Source:VB External Description%3BAcc:AGAP008646]
aga-miR-34-5p	AGAP008582-RA	2596	2643	-26	0	0	0	7	0	0.1	0.1	0.1	0.1	0.1	non des
aga-miR-34-5p	AGAP006267-RA	2227	2277	-26.1	0	0	11	3	0	2.62872	6.90136	11.4661	5.48201	0.1	C-type lectin (CTL) [Source:VB Community Annotation%3BAcc:AGAP006267]
aga-miR-34-5p	AGAP006267-RA	3333	3372	-24.2	0	0	1	0	0	0.1	6.03869	0.1	0.1	0.1	C-type lectin (CTL) [Source:VB Community Annotation%3BAcc:AGAP006267]
aga-miR-34-5p	AGAP000835-RA	1809	1829	-26	0	0	2	0	0	0.1	0.1	0.1	3.19784	0.1	non des
aga-miR-34-5p	AGAP004310-RA	6128	6161	-27.2	0	0	6	0	0	0.1	5.17602	0.1	0.1	0.1	non des
aga-miR-34-5p	AGAP004310-RA	9737	9767	-27.5	0	0	4	0	0	4.88191	0.1	5.09603	0.1	0.1	non des
aga-miR-34-5p	AGAP004310-RA	5570	5597	-23.9	0	0	1	0	0	3.37978	0.1	4.45903	0.1	0.1	non des
aga-miR-34-5p	AGAP004664-RA	1336	1367	-24.3	0	0	0	2	0	0.1	0.1	0.1	0.1	0.1	homeobox protein abdominal-B and related proteins [Source:VB External Description%3BAcc:AGAP004664]
aga-miR-34-5p	AGAP006780-RA	1851	1915	-30.2	0	0	6	0	0	3.75531	0.1	19.1101	0.1	0.1	isovaleryl-CoA dehydrogenase [Source:VB External Description%3BAcc:AGAP006780]
aga-miR-34-5p	AGAP001486-RA	3108	3176	-28	0	0	0	6	0	4.13084	0.1	13.3771	10.964	0.1	non des
aga-miR-34-5p	AGAP008696-RA	556	594	-29.5	0	0	0	4	0	0.1	0.1	0.1	207.403	0.1	non des
aga-miR-34-5p	AGAP006969-RA	1710	1747	-27.3	0	0	0	3	0	0.1	0.1	0.1	0.1	0.1	Solute carrier family 35%2C member F5 [Source:VB External Description%3BAcc:AGAP006969]
aga-miR-34-5p	AGAP001446-RB	3481	3538	-25.5	0	0	7	13	0	0.1	0.1	3.18502	0.1	0.1	AMP-activated protein kinase%2C gamma regulatory subunit [Source:VB External Description%3BAcc:AGAP001446]
aga-miR-34-5p	AGAP010598-RA	1153	1200	-26.3	0	0	0	3	0	0.1	0.1	0.1	0.1	0.1	non des
aga-miR-34-5p	AGAP010088-RA	9443	9499	-23.2	0	0	5	0	0	5.63297	0.1	0.1	0.1	0.1	non des
aga-miR-34-5p	AGAP004780-RA	3144	3176	-20.5	0	0	1	0	0	0.1	0.1	0.1	0.1	0.1	cyclin-dependent kinase 12/13 [Source:VB External Description%3BAcc:AGAP004780]
aga-miR-34-5p	AGAP001386-RA	512	530	-23.4	0	0	1	0	0	0.1	0.1	0.1	0.1	0.1	remodeling and spacing factor 1 [Source:VB External Description%3BAcc:AGAP001386]
aga-miR-34-5p	AGAP004524-RA	2733	2779	-20.1	0	0	6	0	0	0.1	0.1	0.1	0.1	0.1	non des
aga-miR-34-5p	AGAP000939-RA	669	759	-30.7	0	0	9	0	1	0.1	0.1	5.09603	0.1	2.55004	platelet-activating factor acetylhydrolase IB subunit beta/gamma [Source:VB External Description%3BAcc:AGAP000939]
aga-miR-34-5p	AGAP008819-RA	3667	3690	-22.5	0	0	1	0	0	0.1	0.1	0.1	0.1	0.1	putative epidermal growth factor receptor [Source:VB Community Annotation%3BAcc:AGAP008819]
aga-miR-34-5p	AGAP004771-RA	229	264	-26.5	0	0	1	0	0	0.1	0.1	0.1	40.6583	0.1	non des
aga-miR-34-5p	AGAP001535-RA	604	624	-26.1	0	0	3	0	0	0.1	0.1	3.82203	0.1	0.1	histone-lysine N-methyltransferase ASH1L [Source:VB External Description%3BAcc:AGAP001535]
aga-miR-34-5p	AGAP003649-RC	14367	14445	-23.6	0	0	10	0	0	14.2702	6.03869	12.1031	3.19784	15.8102	non des
aga-miR-34-5p	AGAP003649-RC	13991	14021	-22.6	0	0	4	0	0	12.3925	0.1	4.45903	0.1	2.55004	non des
aga-miR-34-5p	AGAP004207-RA	74	128	-21.6	0	0	0	4	0	0.1	0.1	0.1	2.74101	0.1	exocyst complex component 8 [Source:VB Community Annotation%3BAcc:AGAP004207]
aga-miR-34-5p	AGAP007886-RB	2112	2155	-23.4	0	0	0	4	0	3.00425	0.1	0.1	8.67985	0.1	non des
aga-miR-34-5p	AGAP007022-RA	2290	2308	-22.8	0	0	0	4	0	0.1	0.1	0.1	0.1	0.1	non des
aga-miR-34-5p	AGAP001447-RA	1411	1492	-26.3	0	0	6	0	0	26.2872	29.3308	0.1	4.11151	0.1	solute carrier family 35 (UDP-galactose transporter)%2C member B1 [Source:VB External Description%3BAcc:AGAP001447]
aga-miR-34-5p	AGAP012590-RA	995	1053	-27.4	0	0	12	0	0	0.1	0.1	0.1	0.1	0.1	MutT domain protein-like protein [Source:VB External Description%3BAcc:AGAP012590]
aga-miR-34-5p	AGAP004703-RA	3117	3169	-24.9	0	0	7	0	0	0.1	0.1	0.1	0.1	0.1	DNA-directed RNA polymerase III subunit RPC1 [Source:VB External Description%3BAcc:AGAP004703]
aga-miR-34-5p	AGAP004814-RA	509	538	-19.9	0	0	2	0	0	0.1	0.1	0.1	0.1	0.1	non des
aga-miR-34-5p	AGAP008236-RA	3512	3538	-29.1	0	0	4	0	0	0.1	0.1	3.82203	0.1	0.1	THO complex subunit 2 [Source:VB Community Annotation%3BAcc:AGAP008236]
aga-miR-34-5p	AGAP009389-RA	3783	3820	-28.7	0	0	0	2	0	0.1	0.1	0.1	3.65468	0.1	non des
aga-miR-34-5p	AGAP011162-RA	7092	7119	-21.5	0	0	0	2	0	3.37978	0.1	0.1	4.11151	0.1	cytoskeleton-associated protein 5 [Source:VB External Description%3BAcc:AGAP011162]
aga-miR-34-5p	AGAP007807-RA	2658	2712	-28.1	0	0	0	4	0	0.1	0.1	14.6511	5.48201	0.1	F-box and leucine-rich repeat protein 2/20 [Source:VB External Description%3BAcc:AGAP007807]
aga-miR-34-5p	AGAP012261-RA	1559	1587	-23	0	0	2	0	0	1.87766	0.1	0.1	0.1	0.1	UDP-glucose 4-epimerase [Source:VB External Description%3BAcc:AGAP012261]
aga-miR-34-5p	AGAP008845-RA	743	773	-28.7	0	0	1	0	0	0.1	0.1	5.09603	0.1	6.6301	non des
aga-miR-34-5p	AGAP012229-RA	1635	1651	-22.5	0	0	2	0	0	0.1	0.1	0.1	0.1	0.1	histone acetyltransferase MYST1 [Source:VB External Description%3BAcc:AGAP012229]
aga-miR-34-5p	AGAP011351-RA	3242	3260	-28.2	0	0	1	0	0	0.1	0.1	0.1	0.1	0.1	Rab6-interacting [Source:VB External Description%3BAcc:AGAP011351]
aga-miR-34-5p	AGAP005240-RA	1693	1722	-26.6	0	0	4	0	0	0.1	0.1	0.1	0.1	0.1	non des
aga-miR-34-5p	AGAP005305-RA	3150	3209	-22.5	0	0	7	0	0	0.1	0.1	7.64405	0.1	0.1	non des
aga-miR-34-5p	AGAP007033-RA	1084	1136	-29.7	0	0	2	0	0	0.1	0.1	0.1	0.1	0.1	Anopheles Plasmodium-responsive Leucine-Rich Repeat 1C [Source:VB Community Annotation%3BAcc:AGAP007033]
aga-miR-34-5p	AGAP028192-RA	1343	1405	-27.2	0	0	2	0	0	0.1	0.1	14.0141	6.39568	0.1	non des
aga-miR-34-5p	AGAP028192-RA	1913	1951	-28.4	0	0	1	0	0	0.1	0.1	9.55507	0.1	0.1	non des
aga-miR-34-5p	AGAP004795-RA	2942	2978	-26.6	0	0	2	0	0	6.38403	0.1	0.1	0.1	0.1	RNA polymerase II elongation factor ELL [Source:VB External Description%3BAcc:AGAP004795]
aga-miR-34-5p	AGAP004795-RA	2854	2891	-24.5	0	0	3	0	0	0.1	0.1	4.45903	0.1	3.57006	RNA polymerase II elongation factor ELL [Source:VB External Description%3BAcc:AGAP004795]
aga-miR-34-5p	AGAP010308-RA	1111	1136	-17.6	0	0	1	0	0	0.1	0.1	3.18502	0.1	0.1	nucleolar complex protein 3 [Source:VB External Description%3BAcc:AGAP010308]
aga-miR-34-5p	AGAP005630-RA	3239	3274	-16.4	0	0	3	0	0	0.1	3.45068	0.1	0.1	0.1	transitional endoplasmic reticulum ATPase [Source:VB External Description%3BAcc:AGAP005630]
aga-miR-34-5p	AGAP005656-RA	2019	2115	-23.9	0	0	1	0	0	3.00425	0.1	0.1	0.1	0.1	cytochrome P450 [Source:VB Community Annotation%3BAcc:AGAP005656]
aga-miR-34-5p	AGAP013404-RA	1207	1282	-25.2	0	0	5	0	0	0.1	0.1	0.1	0.1	0.1	non des
aga-miR-34-5p	AGAP001891-RA	419	436	-20.3	0	0	0	2	0	4.88191	4.31335	0.1	0.1	4.08006	arrestin domain-containing protein 3 [Source:VB External Description%3BAcc:AGAP001891]
aga-miR-34-5p	AGAP003004-RA	521	567	-23.8	0	0	6	0	0	0.1	0.1	0.1	0.1	0.1	TNF-receptor-associated factor [Source:VB External Description%3BAcc:AGAP003004]
aga-miR-34-5p	AGAP002807-RB	4771	4846	-29.7	0	0	10	0	0	0.1	0.1	3.18502	0.1	0.1	non des
aga-miR-34-5p	AGAP002921-RA	434	530	-25.6	0	0	2	0	0	0.1	0.1	5.09603	7.30935	0.1	60S ribosomal protein L36 [Source:VB Community Annotation%3BAcc:AGAP002921]
aga-miR-34-5p	AGAP010223-RA	2742	2783	-28.2	0	0	0	12	0	3.37978	0.1	24.2062	8.67985	0.1	non des
aga-miR-34-5p	AGAP009889-RA	326	384	-30.9	0	0	10	0	0	0.1	0.1	13.3771	0.1	0.1	cabut [Source:VB External Description%3BAcc:AGAP009889]
aga-miR-34-5p	AGAP005608-RA	1873	1922	-23.9	1	32	5	0	0	3.37978	0.1	0.1	0.1	0.1	non des
aga-miR-34-5p	AGAP009929-RA	3237	3284	-25.2	0	0	3	0	0	4.88191	0.1	0.1	0.1	0.1	exportin-1 [Source:VB External Description%3BAcc:AGAP009929]
aga-miR-34-5p	AGAP028387-RA	71	92	-25.5	0	0	0	1	0	4.13084	0.1	0.1	0.1	0.1	cytochrome b [Source:VB Community Annotation%3BAcc:AGAP028387]
aga-miR-34-5p	AGAP000662-RC	852	900	-23.9	0	0	5	0	0	0.1	0.1	0.1	0.1	0.1	forkhead box protein K [Source:VB External Description%3BAcc:AGAP000662]
aga-miR-34-5p	AGAP003751-RA	1594	1649	-28.8	0	0	0	1	0	0.1	0.1	0.1	0.1	0.1	non des
aga-miR-34-5p	AGAP006699-RA	1121	1183	-27.6	0	0	6	0	0	0.1	0.1	0.1	0.1	0.1	hairy and enhancer of split%2C invertebrate [Source:VB External Description%3BAcc:AGAP006699]
aga-miR-34-5p	AGAP002199-RB	230	267	-17.9	0	0	1	0	0	0.1	0.1	0.1	5.93885	0.1	#N/A
aga-miR-34-5p	AGAP007567-RA	2427	2459	-21.4	0	0	0	1	0	0.1	0.1	0.1	0.1	7.14011	Membrane bound O-acyltransferase domain containing 2a [Source:VB External Description%3BAcc:AGAP007567]
aga-miR-34-5p	AGAP002413-RB	1511	1547	-27.6	0	0	4	0	0	6.38403	80.2283	0.1	0.1	0.1	Basic leucine zipper and W2 domain-containing protein 1 [Source:VB External Description%3BAcc:AGAP002413]
aga-miR-34-5p	AGAP028403-RA	169	190	-27.9	0	0	5	0	0	0.1	0.1	0.1	0.1	0.1	#N/A
aga-miR-34-5p	AGAP001014-RA	961	986	-25.1	0	0	1	0	0	1.50213	18.1161	0.1	0.1	0.1	non des
aga-miR-34-5p	AGAP012632-RA	2788	2804	-24.4	0	0	1	0	0	0.1	0.1	23.5692	0.1	0.1	Golgi phosphoprotein 3 [Source:VB External Description%3BAcc:AGAP012632]
aga-miR-34-5p	AGAP001106-RA	1059	1093	-23.5	0	0	6	0	0	0.1	0.1	0.1	0.1	0.1	Disconnected protein [Source:VB External Description%3BAcc:AGAP001106]
aga-miR-34-5p	AGAP010400-RA	974	1017	-24.1	0	0	6	0	0	0.1	0.1	5.73304	0.1	0.1	non des
aga-miR-34-5p	AGAP007661-RA	2048	2136	-28.3	0	0	1	0	3	0.1	0.1	0.1	0.1	0.1	tRNA uridine 5-carboxymethylaminomethyl modification enzyme [Source:VB External Description%3BAcc:AGAP007661]
aga-miR-34-5p	AGAP000605-RA	720	763	-30.7	0	0	0	2	0	3.37978	0.1	0.1	15.0755	8.67013	non des
aga-miR-34-5p	AGAP000605-RA	897	913	-22	0	0	0	1	0	5.25744	32.7815	7.64405	22.3849	8.67013	non des
aga-miR-34-5p	AGAP007573-RA	9188	9230	-27.7	0	0	4	0	0	0.1	0.1	0.1	0.1	0.1	RAD54-like protein 2 [Source:VB External Description%3BAcc:AGAP007573]
aga-miR-34-5p	AGAP006750-RA	3921	3955	-28.3	0	0	0	2	0	0.1	0.1	4.45903	7.76618	0.1	serine/threonine-protein phosphatase 4 regulatory subunit 1 [Source:VB External Description%3BAcc:AGAP006750]
aga-miR-34-5p	AGAP004203-RA	4818	4871	-22.4	0	0	0	2	0	0.1	0.1	0.1	184.104	0.1	vitellogenin [Source:VB Community Annotation%3BAcc:AGAP004203]
aga-miR-34-5p	AGAP004203-RA	4986	5039	-22.9	0	0	0	8	0	0.1	0.1	0.1	244.863	0.1	vitellogenin [Source:VB Community Annotation%3BAcc:AGAP004203]
aga-miR-34-5p	AGAP004203-RA	3566	3635	-25	0	0	0	1	0	0.1	0.1	0.1	72.1798	11.7302	vitellogenin [Source:VB Community Annotation%3BAcc:AGAP004203]
aga-miR-34-5p	AGAP004203-RA	4479	4508	-27.7	0	0	0	9	0	0.1	0.1	0.1	163.547	0.1	vitellogenin [Source:VB Community Annotation%3BAcc:AGAP004203]
aga-miR-34-5p	AGAP004203-RA	2991	3048	-25.2	0	0	0	1	0	0.1	0.1	0.1	525.36	8.16013	vitellogenin [Source:VB Community Annotation%3BAcc:AGAP004203]
aga-miR-34-5p	AGAP004203-RA	5682	5720	-26.3	0	0	0	1	0	0.1	0.1	0.1	123.345	11.2202	vitellogenin [Source:VB Community Annotation%3BAcc:AGAP004203]
aga-miR-34-5p	AGAP013478-RB	1022	1043	-29.7	0	0	6	0	0	0.1	0.1	0.1	0.1	0.1	glyoxylate/hydroxypyruvate reductase [Source:VB External Description%3BAcc:AGAP013478]
aga-miR-PN21-3p	AGAP002192-RA	1628	1667	-33.4	0	0	9	0	0	0.1	0.1	8.28106	0.1	0.1	isocitrate dehydrogenase (NAD+) [Source:VB External Description%3BAcc:AGAP002192]
aga-miR-PN21-3p	AGAP007852-RB	3151	3184	-25.7	0	0	0	6	0	31.1691	29.3308	9.55507	0.1	5.10008	aconitate hydratase 1 / homoaconitase [Source:VB External Description%3BAcc:AGAP007852]
aga-miR-1891-5p	AGAP001464-RB	5551	5589	-21.8	31	1	0	0	0	13.1436	6.90136	0.1	3.19784	0.1	cyclic AMP-responsive element-binding protein 3 [Source:VB External Description%3BAcc:AGAP001464]
aga-miR-1891-5p	AGAP001497-RC	3406	3471	-19.5	0	0	6	0	0	2.25319	0.1	0.1	8.67985	0.1	Alpha-actinin%2C sarcomeric [Source:VB External Description%3BAcc:AGAP001497]
aga-miR-1891-5p	AGAP004428-RA	973	1014	-21.4	0	0	0	2	0	0.1	0.1	0.1	0.1	0.1	Midline fasciclin [Source:VB External Description%3BAcc:AGAP004428]
aga-miR-1891-5p	AGAP000175-RA	769	802	-19.3	0	0	6	0	0	0.1	0.1	0.1	3.19784	0.1	stromal interaction molecule [Source:VB External Description%3BAcc:AGAP000175]
aga-miR-1891-5p	AGAP002272-RC	6110	6133	-16.2	0	0	1	0	0	0.1	0.1	0.1	0.1	0.1	ankyrin [Source:VB External Description%3BAcc:AGAP002272]
aga-miR-1891-5p	AGAP003914-RB	12666	12705	-22.4	17	1	0	0	0	0.1	0.1	0.1	0.1	0.1	non des
aga-miR-277-5p	AGAP008842-RA	2771	2794	-20	0	0	0	2	0	0.1	0.1	0.1	0.1	0.1	aquaporin [Source:VB External Description%3BAcc:AGAP008842]
aga-miR-277-5p	AGAP004294-RA	1227	1255	-19.5	0	0	5	0	1	0.1	0.1	0.1	0.1	0.1	ubiquilin [Source:VB External Description%3BAcc:AGAP004294]
aga-miR-87	AGAP008411-RA	117	184	-26.4	28	0	0	0	0	3.37978	0.1	0.1	0.1	9.69015	non des
aga-miR-87	AGAP012041-RA	103	149	-16.5	0	0	8	0	0	0.1	0.1	0.1	0.1	0.1	Activated RNA polymerase II transcriptional coactivator p15 [Source:VB External Description%3BAcc:AGAP012041]
aga-miR-87	AGAP008983-RA	4823	4854	-25.5	0	0	7	0	0	0.1	0.1	5.09603	15.0755	9.69015	non des
aga-miR-87	AGAP003174-RA	3317	3384	-19.6	0	0	0	2	0	0.1	0.1	0.1	0.1	0.1	non des
aga-miR-87	AGAP001730-RA	1547	1589	-17.6	0	0	0	1	0	5.25744	9.48937	9.55507	10.964	40.2906	cyclin G2 [Source:VB External Description%3BAcc:AGAP001730]
aga-miR-87	AGAP009861-RA	1478	1515	-20	0	0	4	0	0	9.76381	0.1	15.2881	0.1	6.12009	Profilin protein [Source:VB External Description%3BAcc:AGAP009861]
aga-miR-87	AGAP006921-RA	5933	5957	-12.5	0	0	6	0	0	0.1	0.1	0.1	0.1	11.2202	non des
aga-miR-87	AGAP007740-RA	182	228	-22.3	0	0	8	0	0	10.1393	12.94	97.4617	16.9029	0.1	60S ribosomal protein LP1 [Source:VB Community Annotation%3BAcc:AGAP007740]
aga-miR-970	AGAP007396-RD	3304	3322	-13.1	0	0	1	0	0	4.50638	0.1	0.1	0.1	0.1	epsin [Source:VB External Description%3BAcc:AGAP007396]
aga-miR-970	AGAP003039-RA	2152	2249	-23	0	0	1	0	0	0.1	0.1	3.82203	0.1	0.1	organic cation transporter [Source:VB External Description%3BAcc:AGAP003039]
aga-miR-970	AGAP001312-RA	902	937	-22.4	0	0	5	0	0	0.1	0.1	0.1	0.1	0.1	succinyl-CoA synthetase alpha subunit [Source:VB External Description%3BAcc:AGAP001312]
aga-miR-970	AGAP002564-RA	2094	2139	-16.4	0	0	6	0	0	0.1	0.1	0.1	0.1	0.1	fructose biphosphate aldolase [Source:VB Community Annotation%3BAcc:AGAP002564]
aga-miR-970	AGAP003117-RA	5203	5232	-19.2	0	0	1	0	0	0.1	0.1	8.91806	4.11151	5.10008	non des
aga-miR-970	AGAP000462-RA	1151	1190	-17.5	0	0	1	0	0	0.1	0.1	29.3022	26.4964	51.0008	peptidyl-prolyl isomerase F (cyclophilin D) [Source:VB External Description%3BAcc:AGAP000462]
aga-miR-970	AGAP002851-RA	447	505	-18	0	0	0	4	0	0.1	0.1	0.1	33.8057	0.1	Niemann-Pick C2 protein [Source:VB External Description%3BAcc:AGAP002851]
aga-miR-970	AGAP005030-RA	6790	6827	-26	0	0	8	0	0	4.50638	0.1	5.73304	0.1	7.65012	non des
aga-miR-33-5p	AGAP001813-RA	701	791	-28.5	0	0	1	0	0	34.9244	8.6267	17.8361	16.9029	0.1	histone H3 [Source:VB External Description%3BAcc:AGAP001813]
aga-miR-33-5p	AGAP003663-RA	2946	2981	-24.9	0	0	1	0	0	26.6627	21.5667	64.3374	0.1	20.9103	ATP-dependent RNA helicase DBP2 [Source:VB External Description%3BAcc:AGAP003663]
aga-miR-33-5p	AGAP007963-RA	2822	2872	-19.1	0	0	0	1	0	2.62872	47.4468	0.1	0.1	0.1	Sarcoplasmic calcium-binding protein [Source:VB External Description%3BAcc:AGAP007963]
aga-miR-33-5p	AGAP001609-RA	3000	3036	-24.2	0	0	3	5	0	5.25744	0.1	8.28106	23.7554	0.1	E3 ubiquitin-protein ligase MYLIP [Source:VB External Description%3BAcc:AGAP001609]
aga-miR-33-5p	AGAP001440-RB	2263	2277	-12.5	0	0	1	0	0	0.1	0.1	0.1	0.1	0.1	Proteasome 26S non-ATPase subunit 11 [Source:VB External Description%3BAcc:AGAP001440]
aga-miR-33-5p	AGAP009453-RA	3746	3771	-18	19	1	0	0	0	6.38403	0.1	0.1	0.1	0.1	methuselah receptor 3 [Source:VB Community Annotation%3BAcc:AGAP009453]
aga-miR-33-5p	AGAP005244-RA	5765	5793	-23	0	0	1	0	0	0.1	0.1	4.45903	4.11151	0.1	non des
aga-miR-33-5p	AGAP010164-RB	3451	3484	-22	0	0	6	0	0	3.37978	14.6654	15.9251	0.1	0.1	protein withered%2C carnitine O-palmitoyltransferase [Source:VB Community Annotation%3BAcc:AGAP010164]
aga-miR-33-5p	AGAP009701-RA	3322	3363	-21.8	0	0	2	0	0	0.1	0.1	5.73304	0.1	0.1	alanyl-tRNA synthetase [Source:VB External Description%3BAcc:AGAP009701]
aga-miR-33-5p	AGAP004672-RA	2227	2281	-27	0	0	6	0	0	0.1	0.1	0.1	0.1	15.8102	non des
aga-miR-33-5p	AGAP005621-RA	554	617	-21.3	0	0	5	0	1	38.6797	34.5068	0.1	0.1	0.1	NADH dehydrogenase (ubiquinone) 1 alpha subcomplex 5 [Source:VB External Description%3BAcc:AGAP005621]
aga-miR-33-5p	AGAP003485-RA	1420	1458	-23.3	0	0	0	3	0	3.00425	0.1	0.1	0.1	0.1	Thioredoxin domain-containing protein 9 [Source:VB External Description%3BAcc:AGAP003485]
aga-miR-33-5p	AGAP011064-RA	3390	3430	-19.1	0	0	0	6	0	30.418	26.7428	3.18502	3.65468	0.1	non des
aga-miR-33-5p	AGAP010304-RB	323	361	-24.9	0	0	5	6	0	3.75531	10.352	8.91806	7.30935	0.1	non des
aga-miR-33-5p	AGAP001813-RB	1201	1282	-28.5	0	0	2	0	0	0.1	0.1	10.8291	0.1	0.1	histone H3 [Source:VB External Description%3BAcc:AGAP001813]
aga-miR-33-5p	AGAP006187-RA	229	309	-18.7	0	0	0	1	0	0.1	0.1	0.1	0.1	0.1	protein G12 [Source:VB External Description%3BAcc:AGAP006187]
aga-miR-33-5p	AGAP010875-RA	929	968	-20.3	0	0	3	0	0	4.50638	0.1	0.1	1.82734	0.1	Ras-related protein Rab-18 [Source:VB External Description%3BAcc:AGAP010875]
aga-miR-33-5p	AGAP000869-RA	7234	7256	-22.7	0	0	0	1	0	1.87766	0.1	0.1	0.1	0.1	partitioning defective protein 3 [Source:VB External Description%3BAcc:AGAP000869]
aga-miR-33-5p	AGAP006183-RA	3693	3711	-23.1	0	0	0	1	0	0.1	0.1	0.1	0.1	0.1	slit protein [Source:VB External Description%3BAcc:AGAP006183]
aga-miR-33-5p	AGAP010954-RA	6289	6322	-21	0	0	2	0	0	43.1861	35.3695	13.3771	0.1	11.2202	non des
aga-miR-33-5p	AGAP002173-RA	2721	2759	-22.8	0	0	0	1	0	0.1	0.1	0.1	0.1	0.1	WD repeat domain 20b [Source:VB External Description%3BAcc:AGAP002173]
aga-miR-33-5p	AGAP012643-RA	1589	1629	-18.8	0	0	2	0	0	0.1	0.1	0.1	0.1	0.1	Solute carrier family 7 (cationic amino acid transporter%2C y+ system)%2C member 8 [Source:VB External Description%3BAcc:AGAP012643]
aga-miR-33-5p	AGAP008371-RA	1435	1489	-23.6	0	0	1	0	0	0.1	0.1	0.1	0.1	0.1	non des
aga-miR-33-5p	AGAP000392-RA	1785	1832	-23.6	0	0	6	0	0	6.38403	0.1	0.1	0.1	0.1	synaptobrevin homolog YKT6 [Source:VB External Description%3BAcc:AGAP000392]
aga-miR-PN3-3p	AGAP012064-RA	2781	2865	-24.9	0	1	0	0	0	0.1	0.1	0.1	0.1	0.1	MAP/microtubule affinity-regulating kinase [Source:VB External Description%3BAcc:AGAP012064]
aga-miR-PN3-3p	AGAP011275-RA	1065	1084	-21.8	0	0	0	6	0	0.1	0.1	0.1	0.1	9.18014	non des
aga-miR-305-5p	AGAP011706-RA	561	618	-27.2	0	0	6	0	0	0.1	0.1	0.1	0.1	10.7102	60S ribosomal protein L27a [Source:VB Community Annotation%3BAcc:AGAP011706]
aga-miR-305-5p	AGAP005400-RB	1847	1884	-20.2	0	0	9	0	1	0.1	0.1	5.09603	0.1	0.1	four and a half LIM domains [Source:VB External Description%3BAcc:AGAP005400]
aga-miR-305-5p	AGAP004709-RA	576	646	-20.5	0	0	4	0	0	0.1	0.1	0.1	0.1	0.1	large subunit ribosomal protein L18 [Source:VB External Description%3BAcc:AGAP004709]
aga-miR-305-5p	AGAP007808-RB	9544	9651	-21.1	0	0	1	0	0	0.1	0.1	0.1	5.02518	0.1	non des
aga-miR-305-5p	AGAP002227-RA	62	146	-21.3	0	0	4	0	0	0.1	0.1	4.45903	0.1	0.1	pyridoxamine 5'-phosphate oxidase [Source:VB External Description%3BAcc:AGAP002227]
aga-miR-305-5p	AGAP009126-RA	851	909	-20.4	0	0	0	0	1	0.1	0.1	0.1	0.1	0.1	protein expanded [Source:VB External Description%3BAcc:AGAP009126]
aga-miR-305-5p	AGAP006376-RA	6049	6108	-19.8	0	0	0	0	1	13.5191	12.94	25.4802	15.9892	6.12009	PAR-domain protein 1 [Source:VB Community Annotation%3BAcc:AGAP006376]
aga-miR-305-5p	AGAP028045-RA	1746	1794	-23.7	0	0	5	5	0	0.1	0.1	10.1921	9.59352	0.1	non des
aga-miR-305-5p	AGAP001617-RB	1431	1470	-16.2	0	0	0	1	0	0.1	0.1	0.1	0.1	0.1	Ras-related protein Rab-7A [Source:VB External Description%3BAcc:AGAP001617]
aga-miR-305-5p	AGAP007803-RA	3900	3920	-23.4	0	0	6	0	0	0.1	0.1	0.1	0.1	8.67013	non des
aga-miR-305-5p	AGAP004662-RC	1940	1998	-18.4	0	0	0	0	5	0.1	0.1	0.1	0.1	0.1	Homeobox protein abdominal-A homolog [Source:VB External Description%3BAcc:AGAP004662]
aga-miR-305-5p	AGAP011318-RA	1285	1354	-24.6	124	1	0	0	0	9.76381	0.1	0.1	0.1	0.1	Synaptogyrin [Source:VB External Description%3BAcc:AGAP011318]
aga-miR-305-5p	AGAP006061-RA	1152	1181	-18.9	0	0	0	4	0	0.1	0.1	0.1	0.1	0.1	non des
aga-miR-305-5p	AGAP001419-RC	685	741	-25.4	0	1	0	0	0	0.1	0.1	0.1	0.1	0.1	non des
aga-miR-305-5p	AGAP004507-RB	6901	6932	-16.4	0	1	0	0	0	0.1	0.1	0.1	0.1	0.1	Dedicator of cytokinesis [Source:VB External Description%3BAcc:AGAP004507]
aga-miR-305-5p	AGAP002773-RA	674	742	-26.9	0	0	5	0	0	1.87766	0.1	0.1	0.1	0.1	early growth response protein 1 [Source:VB External Description%3BAcc:AGAP002773]
aga-miR-305-5p	AGAP006267-RA	3753	3786	-16.7	0	0	0	6	0	0.1	0.1	4.45903	10.964	5.61009	C-type lectin (CTL) [Source:VB Community Annotation%3BAcc:AGAP006267]
aga-miR-305-5p	AGAP013301-RA	8564	8615	-17.8	0	0	0	1	0	10.5149	10.352	6.37004	0.1	0.1	non des
aga-miR-305-5p	AGAP003021-RB	4377	4441	-24	63	1	0	0	0	5.63297	0.1	0.1	0.1	7.65012	clathrin heavy chain [Source:VB External Description%3BAcc:AGAP003021]
aga-miR-305-5p	AGAP003021-RB	4897	4936	-23.3	0	0	0	2	0	0.1	0.1	0.1	0.1	0.1	clathrin heavy chain [Source:VB External Description%3BAcc:AGAP003021]
aga-miR-305-5p	AGAP004366-RA	2152	2212	-22	0	0	0	8	0	3.00425	0.1	4.45903	0.1	0.1	1-pyrroline-5-carboxylate dehydrogenase [Source:VB External Description%3BAcc:AGAP004366]
aga-miR-305-5p	AGAP004366-RA	3301	3340	-22.3	0	0	0	1	0	4.50638	0.1	12.1031	0.1	0.1	1-pyrroline-5-carboxylate dehydrogenase [Source:VB External Description%3BAcc:AGAP004366]
aga-miR-305-5p	AGAP006969-RA	2005	2040	-18.1	0	0	0	1	0	0.1	0.1	0.1	0.1	0.1	Solute carrier family 35%2C member F5 [Source:VB External Description%3BAcc:AGAP006969]
aga-miR-305-5p	AGAP002501-RA	1136	1152	-23.4	0	0	1	0	0	0.1	0.1	0.1	0.1	0.1	serine/threonine-protein phosphatase 4 regulatory subunit 2 [Source:VB External Description%3BAcc:AGAP002501]
aga-miR-305-5p	AGAP004677-RA	1313	1353	-21.6	0	22	0	0	0	0.1	9.48937	3.18502	0.1	0.1	methylenetetrahydrofolate dehydrogenase(NAD+) / 5%2C10-methenyltetrahydrofolate [Source:VB External Description%3BAcc:AGAP004677]
aga-miR-305-5p	AGAP004612-RA	997	1011	-17.9	1	0	0	0	0	0.1	0.1	0.1	0.1	0.1	phosphotransferase LOC123688 [Source:VB External Description%3BAcc:AGAP004612]
aga-miR-305-5p	AGAP005739-RA	3352	3385	-20.8	36	1	0	0	0	0.1	0.1	0.1	0.1	0.1	non des
aga-miR-305-5p	AGAP005037-RB	5249	5319	-19	31	1	0	0	0	6.75956	0.1	0.1	0.1	0.1	#N/A
aga-miR-305-5p	AGAP003117-RA	4566	4609	-24.4	0	0	9	9	0	0.1	0.1	0.1	0.1	0.1	non des
aga-miR-305-5p	AGAP008004-RA	756	813	-19.7	0	0	7	0	0	0.1	9.48937	44.5903	3.65468	0.1	non des
aga-miR-305-5p	AGAP009313-RA	269	307	-23.6	0	0	0	1	0	0.1	0.1	0.1	0.1	0.1	non des
aga-miR-305-5p	AGAP003914-RB	15126	15173	-14	23	0	0	0	0	0.1	0.1	0.1	0.1	0.1	non des
aga-miR-305-5p	AGAP007065-RA	6184	6233	-16.7	0	0	4	0	0	0.1	0.1	4.45903	0.1	0.1	transcription factor CP2 and related proteins [Source:VB External Description%3BAcc:AGAP007065]
aga-miR-305-5p	AGAP006766-RA	291	361	-22.2	0	0	0	1	0	0.1	4.31335	0.1	0.1	0.1	nascent polypeptide-associated complex subunit alpha [Source:VB External Description%3BAcc:AGAP006766]
aga-miR-305-5p	AGAP011099-RA	4577	4602	-22.7	0	0	2	0	0	3.37978	0.1	0.1	0.1	0.1	myosin III [Source:VB External Description%3BAcc:AGAP011099]
aga-miR-305-5p	AGAP009326-RA	21	58	-18.3	0	0	0	2	0	0.1	0.1	0.1	0.1	0.1	tRNA
aga-miR-305-5p	AGAP010147-RE	7058	7108	-19.2	71	1	0	0	0	50.3212	14.6654	0.1	0.1	0.1	#N/A
aga-miR-305-5p	AGAP010147-RE	3891	4027	-26.3	1	0	0	0	0	7.88616	7.76403	3.82203	0.1	0.1	#N/A
aga-miR-305-5p	AGAP006022-RA	2482	2528	-24.9	0	0	5	0	0	0.1	6.90136	12.7401	0.1	0.1	non des
aga-miR-305-5p	AGAP004637-RA	694	733	-21.4	0	0	2	0	0	0.1	0.1	0.1	0.1	0.1	transcriptional activator cubitus interruptus [Source:VB External Description%3BAcc:AGAP004637]
aga-miR-305-5p	AGAP003453-RA	2677	2729	-22	60	0	11	0	0	70.9754	247.586	2654.4	63.0431	93.8415	non des
aga-miR-305-5p	AGAP003453-RA	2411	2478	-19.9	1	0	0	0	0	0.1	0.1	0.1	0.1	9.18014	non des
aga-miR-305-5p	AGAP003857-RA	453	488	-23.2	39	0	0	0	0	3.00425	0.1	0.1	0.1	0.1	ubiquitin-conjugating enzyme E2 A [Source:VB External Description%3BAcc:AGAP003857]
aga-miR-305-5p	AGAP009675-RA	1466	1493	-23.2	0	0	0	3	0	3.00425	0.1	0.1	0.1	0.1	sphingosine-1-phosphate phosphatase 1 [Source:VB External Description%3BAcc:AGAP009675]
aga-miR-305-5p	AGAP005063-RA	2943	2974	-24	0	0	2	0	0	0.1	0.1	7.00705	0.1	0.1	RAN binding protein 9 [Source:VB External Description%3BAcc:AGAP005063]
aga-miR-305-5p	AGAP001111-RA	4338	4369	-22.8	16	0	0	0	0	0.1	0.1	0.1	0.1	0.1	non des
aga-miR-305-5p	AGAP003657-RA	1267	1308	-24.6	0	0	0	1	0	0.1	0.1	0.1	0.1	0.1	non des
aga-miR-305-5p	AGAP003649-RC	13861	13998	-16.8	1	0	0	0	0	12.3925	0.1	4.45903	0.1	7.65012	non des
aga-miR-305-5p	AGAP000483-RA	3364	3407	-19.2	0	0	0	2	0	0.1	0.1	0.1	0.1	0.1	Inositol polyphosphate-5-phosphatase F [Source:VB External Description%3BAcc:AGAP000483]
aga-miR-305-5p	AGAP006884-RA	382	419	-17.5	0	0	0	1	0	0.1	0.1	0.1	0.1	0.1	non des
aga-miR-305-5p	AGAP004507-RA	6423	6455	-16.4	29	0	0	0	0	3.00425	0.1	0.1	0.1	0.1	#N/A
aga-miR-305-5p	AGAP004731-RA	1097	1191	-25.4	1	33	27	0	0	2.62872	12.94	26.1172	0.1	0.1	secretory phospholipase A2 [Source:VB External Description%3BAcc:AGAP004731]
aga-miR-305-5p	AGAP003133-RB	3548	3638	-29.1	55	0	0	0	0	3.00425	0.1	0.1	0.1	0.1	E3 ubiquitin-protein ligase NEDD4 [Source:VB External Description%3BAcc:AGAP003133]
aga-miR-305-5p	AGAP028496-RA	2815	2868	-20.4	0	0	0	7	0	4.88191	8.6267	12.7401	10.0504	0.1	non des
aga-miR-305-5p	AGAP028496-RA	3530	3572	-21.5	0	0	0	1	0	3.00425	0.1	0.1	6.39568	0.1	non des
aga-miR-305-5p	AGAP002564-RA	1664	1684	-19.1	0	0	1	0	0	15.0213	22.4294	0.1	14.1619	9.18014	fructose biphosphate aldolase [Source:VB Community Annotation%3BAcc:AGAP002564]
aga-miR-305-5p	AGAP007722-RA	256	281	-19.5	0	0	2	0	0	4.13084	0.1	0.1	0.1	0.1	Adenylate kinase 2%2C mitochondrial [Source:VB External Description%3BAcc:AGAP007722]
aga-miR-305-5p	AGAP004989-RB	8451	8470	-14.6	1	0	0	0	0	0.1	0.1	0.1	0.1	0.1	abelson tyrosine-protein kinase 1 [Source:VB External Description%3BAcc:AGAP004989]
aga-miR-305-5p	AGAP011600-RB	751	827	-21.9	23	1	0	9	0	36.4265	49.1722	100.01	14.1619	23.4604	non des
aga-miR-305-5p	AGAP011600-RB	7567	7667	-19.9	0	1	0	0	0	13.1436	0.1	21.6581	20.5575	0.1	non des
aga-miR-305-5p	AGAP011600-RB	1477	1521	-27.9	0	0	3	0	0	0.1	0.1	0.1	0.1	0.1	non des
aga-miR-305-5p	AGAP011600-RB	7477	7520	-21.2	0	0	2	0	0	11.6415	0.1	0.1	0.1	0.1	non des
aga-miR-305-5p	AGAP011600-RB	1085	1125	-22.4	0	0	0	1	0	0.1	0.1	0.1	0.1	0.1	non des
aga-miR-305-5p	AGAP010048-RA	3172	3198	-20.4	0	0	0	2	0	0.1	0.1	0.1	0.1	0.1	non des
aga-miR-305-5p	AGAP009389-RA	8279	8315	-20.1	16	0	0	0	0	4.50638	0.1	0.1	5.93885	0.1	non des
aga-miR-305-5p	AGAP009389-RA	1889	1936	-25.5	0	1	0	0	0	0.1	0.1	0.1	6.39568	11.2202	non des
aga-miR-305-5p	AGAP005108-RA	1106	1136	-19.6	31	0	0	0	0	4.50638	0.1	0.1	0.1	0.1	Proliferation-associated 2G4 [Source:VB External Description%3BAcc:AGAP005108]
aga-miR-305-5p	AGAP010313-RA	4886	4961	-18.2	0	0	0	4	0	0.1	0.1	0.1	0.1	0.1	serine/threonine-protein kinase ATR [Source:VB External Description%3BAcc:AGAP010313]
aga-miR-305-5p	AGAP009290-RA	3795	3826	-25.8	74	2	0	0	0	4.13084	0.1	0.1	0.1	0.1	cohesin loading factor subunit SCC2 [Source:VB External Description%3BAcc:AGAP009290]
aga-miR-305-5p	AGAP009115-RA	4842	4877	-22.6	0	0	0	1	0	0.1	0.1	0.1	0.1	0.1	phosphatidylinositol phospholipase C%2C beta [Source:VB External Description%3BAcc:AGAP009115]
aga-miR-305-5p	AGAP010304-RA	738	778	-18.2	0	0	6	0	0	0.1	0.1	0.1	0.1	0.1	non des
aga-miR-305-5p	AGAP013063-RA	1158	1197	-24.7	0	0	3	0	0	0.1	0.1	0.1	0.1	0.1	Synaptic vesicle protein [Source:VB External Description%3BAcc:AGAP013063]
aga-miR-305-5p	AGAP000097-RA	948	1010	-24.6	0	0	7	0	0	0.1	0.1	0.1	0.1	0.1	solute carrier family 25 [Source:VB External Description%3BAcc:AGAP000097]
aga-miR-305-5p	AGAP000043-RA	4618	4632	-18.5	0	0	0	1	0	0.1	0.1	0.1	3.19784	0.1	tousled-like kinase [Source:VB External Description%3BAcc:AGAP000043]
aga-miR-305-5p	AGAP012168-RA	984	1030	-21.6	0	0	3	0	0	4.88191	8.6267	6.37004	0.1	0.1	Rho GDP-dissociation inhibitor [Source:VB External Description%3BAcc:AGAP012168]
aga-miR-305-5p	AGAP012168-RA	1515	1598	-20.5	0	0	0	1	0	68.3467	70.7389	0.1	0.1	0.1	Rho GDP-dissociation inhibitor [Source:VB External Description%3BAcc:AGAP012168]
aga-miR-305-5p	AGAP004494-RA	6091	6134	-19.5	48	0	0	0	0	1.12659	5.17602	15.2881	0.1	24.4804	non des
aga-miR-305-5p	AGAP004494-RA	5525	5564	-20.7	43	2	0	0	0	9.01275	0.1	0.1	3.19784	13.7702	non des
aga-miR-305-5p	AGAP004494-RA	5942	5978	-21.8	1	0	0	0	0	12.3925	0.1	17.1991	4.11151	19.3803	non des
aga-miR-305-5p	AGAP002651-RA	10407	10438	-20.1	0	0	4	0	0	0.1	0.1	0.1	0.1	0.1	inhibitor of apoptosis 6 [Source:VB Community Annotation%3BAcc:AGAP002651]
aga-miR-305-5p	AGAP010794-RA	2012	2073	-26.3	0	4	1	1	0	0.1	0.1	0.1	6.39568	0.1	non des
aga-miR-305-5p	AGAP012476-RA	1559	1591	-21.2	0	0	2	0	0	9.01275	0.1	0.1	0.1	0.1	Transforming growth factor%2C beta receptor 1 b [Source:VB External Description%3BAcc:AGAP012476]
aga-miR-305-5p	AGAP028426-RA	1993	2040	-21.8	0	0	4	0	0	0.1	0.1	0.1	0.1	0.1	carboxylesterase [Source:VB Community Annotation%3BAcc:AGAP028426]
aga-miR-305-5p	AGAP006222-RA	655	730	-17.8	0	0	0	9	0	0.1	0.1	0.1	0.1	0.1	glucosyl/glucuronosyl transferases [Source:VB External Description%3BAcc:AGAP006222]
aga-miR-305-5p	AGAP009441-RB	3469	3556	-16.2	0	0	2	0	0	11.2659	18.9787	9.55507	18.7302	0.1	elongation factor 2 [Source:VB External Description%3BAcc:AGAP009441]
aga-miR-305-5p	AGAP007966-RC	819	875	-23.5	0	0	0	3	0	0.1	0.1	0.1	0.1	0.1	F-type H+-transporting ATPase subunit gamma [Source:VB External Description%3BAcc:AGAP007966]
aga-miR-305-5p	AGAP007388-RA	12821	12863	-21.2	0	0	0	4	0	0.1	0.1	0.1	0.1	27.0304	midasin [Source:VB External Description%3BAcc:AGAP007388]
aga-miR-305-5p	AGAP009537-RA	1191	1249	-16	0	0	4	0	0	6.38403	0.1	31.8502	19.6439	8.16013	cytochrome c [Source:VB External Description%3BAcc:AGAP009537]
aga-miR-305-5p	AGAP003494-RA	2089	2119	-25	0	0	3	0	0	0.1	0.1	0.1	0.1	0.1	Sugar transporter ERD6-like 7 [Source:VB External Description%3BAcc:AGAP003494]
aga-miR-305-5p	AGAP011724-RA	3227	3243	-22.4	1	0	0	0	0	0.1	0.1	0.1	0.1	0.1	non des
aga-miR-305-5p	AGAP005033-RA	4969	5005	-24	0	0	0	2	0	0.1	0.1	0.1	0.1	0.1	U3 small nucleolar RNA-associated protein 20 [Source:VB External Description%3BAcc:AGAP005033]
aga-miR-305-5p	AGAP009997-RA	1294	1324	-20	0	0	0	3	0	0.1	0.1	0.1	0.1	0.1	Thioredoxin domain-containing protein 14 homolog precursor [Source:VB External Description%3BAcc:AGAP009997]
aga-miR-305-5p	AGAP007897-RA	873	888	-24.9	1	0	0	0	0	0.1	0.1	0.1	0.1	0.1	UbiA prenyltransferase domain containing 1 [Source:VB External Description%3BAcc:AGAP007897]
aga-miR-305-5p	AGAP028185-RA	2835	2898	-19.6	0	0	0	4	0	0.1	0.1	0.1	0.1	0.1	non des
aga-miR-305-5p	AGAP007572-RA	1155	1233	-24.8	0	0	2	0	0	0.1	0.1	0.1	0.1	0.1	All-trans/9-cis [Source:VB External Description%3BAcc:AGAP007572]
aga-miR-305-5p	AGAP003351-RA	19	85	-21.6	0	0	0	0	1	0.1	0.1	0.1	0.1	0.1	non des
aga-miR-305-5p	AGAP000042-RA	6837	6854	-21.2	0	0	0	0	1	0.1	0.1	0.1	0.1	0.1	histone-lysine N-methyltransferase [Source:VB External Description%3BAcc:AGAP000042]
aga-miR-305-5p	AGAP009725-RA	821	855	-28.5	0	0	4	0	0	0.1	0.1	0.1	0.1	0.1	cadherin [Source:VB External Description%3BAcc:AGAP009725]
aga-miR-305-5p	AGAP001296-RA	9239	9288	-22.9	0	0	0	1	0	0.1	0.1	0.1	0.1	11.7302	E3 ubiquitin-protein ligase TRIP12 [Source:VB External Description%3BAcc:AGAP001296]
aga-miR-305-5p	AGAP011476-RA	1996	2066	-26.8	0	0	7	0	0	0.1	0.1	0.1	0.1	0.1	non des
aga-miR-305-5p	AGAP009057-RA	2739	2762	-23.1	0	0	0	1	0	0.1	0.1	0.1	0.1	5.10008	CCR4-NOT transcription complex%2C subunit 1 [Source:VB External Description%3BAcc:AGAP009057]
aga-miR-305-5p	AGAP008036-RA	2406	2424	-18.6	0	0	0	3	0	7.88616	12.94	10.1921	11.8777	0.1	non des
aga-miR-305-5p	AGAP012772-RA	934	949	-17.8	1	0	0	0	0	0.1	0.1	0.1	0.1	0.1	non des
aga-miR-305-5p	AGAP012014-RA	1799	1838	-21.5	0	0	0	1	0	0.1	0.1	6.37004	8.22302	3.06005	ADP-ribosylation factor 1 [Source:VB Community Annotation%3BAcc:AGAP012014]
aga-miR-305-5p	AGAP000662-RC	1684	1756	-21.6	0	0	0	2	0	0.1	0.1	0.1	0.1	0.1	forkhead box protein K [Source:VB External Description%3BAcc:AGAP000662]
aga-miR-305-5p	AGAP009160-RA	3998	4121	-25.2	21	0	0	2	0	4.13084	0.1	10.8291	10.5072	0.1	Arf-GAP%2C GTPase%2C ANK repeat and PH domain-containing protein 1/2/3 [Source:VB External Description%3BAcc:AGAP009160]
aga-miR-305-5p	AGAP009160-RA	2825	2850	-25	0	0	6	0	0	0.1	0.1	0.1	0.1	5.10008	Arf-GAP%2C GTPase%2C ANK repeat and PH domain-containing protein 1/2/3 [Source:VB External Description%3BAcc:AGAP009160]
aga-miR-305-5p	AGAP009566-RA	688	732	-21.9	0	0	6	0	0	7.51063	0.1	15.2881	10.0504	15.3002	zinc finger protein 271 [Source:VB External Description%3BAcc:AGAP009566]
aga-miR-305-5p	AGAP009453-RA	3282	3317	-28.4	13	0	0	0	0	6.38403	0.1	0.1	0.1	7.14011	methuselah receptor 3 [Source:VB Community Annotation%3BAcc:AGAP009453]
aga-miR-305-5p	AGAP007024-RA	293	335	-29.1	0	0	2	0	0	0.1	0.1	0.1	0.1	6.12009	nuclear transport factor 2 [Source:VB External Description%3BAcc:AGAP007024]
aga-miR-305-5p	AGAP003601-RA	1016	1038	-19	0	0	0	5	0	0.1	0.1	0.1	0.1	0.1	alpha-1%2C2-mannosyltransferase [Source:VB External Description%3BAcc:AGAP003601]
aga-miR-305-5p	AGAP001966-RA	2433	2500	-20.9	0	0	1	0	0	0.1	0.1	9.55507	0.1	0.1	Sodium-coupled monocarboxylate transporter 1 [Source:VB External Description%3BAcc:AGAP001966]
aga-miR-305-5p	AGAP001569-RA	871	1004	-20.9	2	0	0	0	0	141.951	10.352	3.18502	0.1	0.1	myosin alkali light chain 1 [Source:VB External Description%3BAcc:AGAP001569]
aga-miR-305-5p	AGAP009979-RA	864	936	-20.6	0	0	0	1	0	0.1	0.1	0.1	0.1	0.1	glycoprotein-N-acetylgalactosamine 3-beta-galactosyltransferase [Source:VB External Description%3BAcc:AGAP009979]
aga-miR-305-5p	AGAP006809-RA	1396	1446	-17.5	0	0	2	0	0	17.2744	14.6654	0.1	0.1	0.1	akirin [Source:VB Community Annotation%3BAcc:AGAP006809]
aga-miR-305-5p	AGAP010147-RF	6693	6740	-19.2	0	0	0	2	0	0.1	20.7041	0.1	0.1	0.1	myosin heavy chain [Source:VB External Description%3BAcc:AGAP010147]
aga-miR-305-5p	AGAP005144-RA	1393	1431	-14.6	0	0	0	1	0	0.1	0.1	0.1	0.1	0.1	replication factor C subunit 3/5 [Source:VB External Description%3BAcc:AGAP005144]
aga-miR-305-5p	AGAP000415-RA	172	227	-25.2	0	0	0	1	0	0.1	0.1	0.1	0.1	0.1	5-hydroxyisourate hydrolase [Source:VB External Description%3BAcc:AGAP000415]
aga-miR-305-5p	AGAP003201-RA	1204	1288	-19.5	88	0	0	0	0	7.13509	0.1	12.1031	4.11151	0.1	non des
aga-miR-305-5p	AGAP006187-RA	208	254	-23.2	0	0	0	5	0	0.1	0.1	0.1	0.1	0.1	protein G12 [Source:VB External Description%3BAcc:AGAP006187]
aga-miR-305-5p	AGAP001430-RA	742	777	-26.9	0	0	2	0	0	0.1	4.31335	0.1	0.1	4.59007	non des
aga-miR-305-5p	AGAP001430-RA	382	421	-18.3	0	0	0	1	0	0.1	0.1	0.1	0.1	0.1	non des
aga-miR-305-5p	AGAP005494-RA	2008	2063	-20.6	0	0	0	4	0	0.1	0.1	0.1	0.1	0.1	integrator complex subunit 9 [Source:VB External Description%3BAcc:AGAP005494]
aga-miR-305-5p	AGAP006733-RA	208	248	-21.8	0	0	0	5	0	4.88191	0.1	13.3771	0.1	17.8503	THO complex subunit 4 [Source:VB Community Annotation%3BAcc:AGAP006733]
aga-miR-305-5p	AGAP009135-RA	5757	5809	-18.9	0	55	0	0	0	0.1	0.1	0.1	0.1	0.1	ATP-dependent RNA helicase DDX6/DHH1 [Source:VB External Description%3BAcc:AGAP009135]
aga-miR-305-5p	AGAP009135-RA	9502	9559	-22.2	0	0	2	0	0	0.1	7.76403	0.1	0.1	0.1	ATP-dependent RNA helicase DDX6/DHH1 [Source:VB External Description%3BAcc:AGAP009135]
aga-miR-305-5p	AGAP004203-RA	858	908	-24.8	0	0	0	1	0	0.1	0.1	0.1	91.8237	0.1	vitellogenin [Source:VB Community Annotation%3BAcc:AGAP004203]
aga-miR-305-5p	AGAP004203-RA	2904	3021	-25.5	0	0	0	1	5	0.1	0.1	0.1	525.36	8.16013	vitellogenin [Source:VB Community Annotation%3BAcc:AGAP004203]
aga-miR-305-5p	AGAP004203-RA	3393	3459	-18.6	0	0	0	1	0	0.1	0.1	0.1	111.468	0.1	vitellogenin [Source:VB Community Annotation%3BAcc:AGAP004203]
aga-miR-305-5p	AGAP004873-RA	3401	3467	-23.8	0	0	0	1	0	0.1	0.1	0.1	0.1	0.1	non des
aga-miR-305-5p	AGAP000681-RA	2347	2375	-17.7	0	0	1	0	0	2.62872	0.1	0.1	0.1	0.1	tRNA:m4X modification enzyme [Source:VB External Description%3BAcc:AGAP000681]
aga-miR-305-5p	AGAP006645-RA	150	245	-18.4	3	0	0	0	0	3.37978	0.1	0.1	0.1	0.1	non des
aga-miR-305-5p	AGAP006645-RA	4283	4318	-19.4	0	0	1	0	0	0.1	10.352	0.1	0.1	0.1	non des
aga-miR-305-5p	AGAP006645-RA	2557	2591	-19.7	0	0	0	4	0	0.1	0.1	12.1031	0.1	0.1	non des
aga-miR-305-5p	AGAP006645-RA	3775	3844	-21.9	0	0	0	1	0	0.1	0.1	0.1	0.1	0.1	non des
aga-miR-305-5p	AGAP011038-RA	2368	2404	-19.1	0	0	4	0	0	0.1	0.1	0.1	0.1	0.1	non des
aga-miR-305-5p	AGAP007869-RA	492	521	-18.9	0	0	4	0	0	0.1	0.1	0.1	0.1	0.1	Post-GPI attachment to proteins factor 2 [Source:VB External Description%3BAcc:AGAP007869]
aga-miR-305-5p	AGAP007808-RA	1484	1541	-20.3	0	0	0	4	0	6.0085	11.2147	6.37004	13.2482	4.59007	non des
aga-miR-305-5p	AGAP012332-RA	1461	1593	-22	1	0	0	0	0	0.1	0.1	0.1	0.1	0.1	Differentially expressed in FDCP 6-like protein [Source:VB External Description%3BAcc:AGAP012332]
aga-miR-305-5p	AGAP004479-RA	999	1049	-20.1	0	0	9	0	0	0.1	0.1	0.1	0.1	0.1	reduction in cnn dots 1 [Source:VB External Description%3BAcc:AGAP004479]
aga-miR-305-5p	AGAP008585-RA	2248	2272	-22.5	0	0	2	0	0	0.1	0.1	0.1	0.1	0.1	protein kinase%2C cGMP-dependent [Source:VB External Description%3BAcc:AGAP008585]
aga-miR-305-5p	AGAP007690-RA	40	144	-19	1	0	0	0	0	0.1	0.1	0.1	0.1	0.1	anaphase-promoting complex subunit 3 [Source:VB External Description%3BAcc:AGAP007690]
aga-miR-305-5p	AGAP002942-RA	5981	6026	-24.4	0	0	0	8	0	0.1	0.1	0.1	0.1	0.1	non des
aga-miR-305-5p	AGAP008324-RA	5824	5857	-24.2	0	0	0	1	0	0.1	0.1	0.1	0.1	0.1	non description
aga-miR-305-5p	AGAP001856-RA	5929	5969	-21.3	0	0	4	0	1	0.1	6.03869	6.37004	0.1	0.1	period circadian protein [Source:VB Community Annotation%3BAcc:AGAP001856]
aga-miR-305-5p	AGAP003705-RA	1435	1452	-23.9	0	0	4	0	0	0.1	0.1	0.1	0.1	0.1	Set1/Ash2 histone methyltransferase complex subunit ASH2 [Source:VB External Description%3BAcc:AGAP003705]
aga-miR-305-5p	AGAP002054-RA	1929	1977	-27.4	0	0	6	0	0	0.1	0.1	0.1	0.1	0.1	Fermitin family homolog 2 [Source:VB External Description%3BAcc:AGAP002054]
aga-miR-305-5p	AGAP004159-RA	1581	1632	-20.4	0	0	2	0	0	0.1	0.1	0.1	0.1	0.1	malate dehydrogenase (oxaloacetate-decarboxylating)(NADP+) [Source:VB External Description%3BAcc:AGAP004159]
aga-miR-305-5p	AGAP011778-RA	385	428	-22.8	0	0	4	0	0	3.37978	0.1	0.1	0.1	0.1	non des
aga-miR-305-5p	AGAP009204-RA	798	813	-23.8	0	0	2	0	0	0.1	0.1	0.1	0.1	0.1	eukaryotic translation initiation factor 3 subunit H [Source:VB Community Annotation%3BAcc:AGAP009204]
aga-miR-305-5p	AGAP006459-RA	433	504	-25.5	0	0	1	0	0	0.1	0.1	7.64405	0.1	9.18014	protein translation factor SUI1 [Source:VB Community Annotation%3BAcc:AGAP006459]
aga-miR-305-5p	AGAP028154-RA	3130	3181	-24.7	0	0	2	0	0	4.88191	12.0774	36.3092	15.5324	17.3403	non des
aga-miR-305-5p	AGAP001688-RA	1184	1225	-22.6	0	0	0	5	0	0.1	0.1	0.1	0.1	0.1	alpha-1%2C4-N-acetylglucosaminyltransferase EXTL3 [Source:VB External Description%3BAcc:AGAP001688]
aga-miR-305-5p	AGAP009522-RA	6918	6948	-23.5	30	0	0	0	0	4.88191	0.1	0.1	0.1	0.1	Fibronectin type-III domain-containing protein 3a [Source:VB External Description%3BAcc:AGAP009522]
aga-miR-305-5p	AGAP009522-RA	2809	2877	-24.7	0	0	0	3	0	0.1	0.1	0.1	0.1	0.1	Fibronectin type-III domain-containing protein 3a [Source:VB External Description%3BAcc:AGAP009522]
aga-miR-305-5p	AGAP009522-RA	2101	2178	-21	0	0	0	1	0	0.1	0.1	0.1	0.1	0.1	Fibronectin type-III domain-containing protein 3a [Source:VB External Description%3BAcc:AGAP009522]
aga-miR-305-5p	AGAP005108-RB	1155	1184	-19.6	0	1	0	0	0	0.1	0.1	0.1	0.1	5.10008	Proliferation-associated 2G4 [Source:VB External Description%3BAcc:AGAP005108]
aga-miR-305-5p	AGAP005108-RB	1280	1317	-17.7	0	0	4	0	0	0.1	0.1	12.7401	0.1	5.10008	Proliferation-associated 2G4 [Source:VB External Description%3BAcc:AGAP005108]
aga-miR-305-5p	AGAP010032-RA	1215	1280	-22.2	0	0	5	0	0	0.1	0.1	0.1	0.1	0.1	non des
aga-miR-305-5p	AGAP000708-RA	3868	3886	-20.9	0	0	3	0	0	0.1	0.1	0.1	0.1	0.1	phosphorylase kinase alpha/beta subunit [Source:VB External Description%3BAcc:AGAP000708]
aga-miR-305-5p	AGAP001549-RA	1969	2056	-22	0	0	1	0	0	0.1	0.1	0.1	0.1	4.59007	non des
aga-miR-305-5p	AGAP009850-RA	2023	2105	-19.2	30	1	0	0	0	9.38828	0.1	7.64405	0.1	0.1	ATP-binding cassette transporter (ABC transporter) family G member 7 [Source:VB Community Annotation%3BAcc:AGAP009850]
aga-miR-305-5p	AGAP009176-RA	9008	9040	-20.8	18	0	0	0	0	43.1861	20.7041	286.652	72.1798	10.2002	fatty acid synthase%2C animal type [Source:VB External Description%3BAcc:AGAP009176]
aga-miR-305-5p	AGAP008163-RA	243	262	-18.2	1	0	0	0	0	3.75531	0.1	10.1921	4.11151	0.1	U4/U6 small nuclear ribonucleoprotein SNU13 [Source:VB External Description%3BAcc:AGAP008163]
aga-miR-305-5p	AGAP011944-RA	38	87	-22.9	0	0	8	7	3	0.1	0.1	5.09603	0.1	0.1	non des
aga-miR-305-5p	AGAP007990-RA	1738	1783	-19.4	0	0	0	8	0	3.00425	13.8027	22.9322	0.1	0.1	Glucosyl/glucuronosyl transferases [Source:VB External Description%3BAcc:AGAP007990]
aga-miR-305-5p	AGAP000095-RB	893	953	-23.2	0	0	0	5	0	0.1	0.1	0.1	0.1	0.1	anoctamin 5 [Source:VB External Description%3BAcc:AGAP000095]
aga-miR-305-5p	AGAP012282-RA	5151	5202	-24.5	0	0	10	0	0	4.88191	0.1	0.1	0.1	0.1	non des
aga-miR-305-5p	AGAP005564-RB	8235	8284	-19.2	0	0	6	0	0	41.3084	36.2321	0.1	0.1	0.1	transcription factor CP2 and related proteins [Source:VB External Description%3BAcc:AGAP005564]
aga-miR-305-5p	AGAP005564-RB	5071	5140	-24.9	0	0	1	0	0	4.88191	0.1	0.1	0.1	0.1	transcription factor CP2 and related proteins [Source:VB External Description%3BAcc:AGAP005564]
aga-miR-305-5p	AGAP002878-RA	342	377	-20.5	31	0	0	0	0	0.1	0.1	0.1	0.1	0.1	Cystatin-like protein [Source:VB External Description%3BAcc:AGAP002878]
aga-miR-305-5p	AGAP028468-RA	3113	3147	-21.4	0	0	0	7	0	0.1	0.1	0.1	0.1	3.06005	non des
aga-miR-305-5p	AGAP002879-RB	6100	6127	-18.5	0	0	0	3	0	1.87766	0.1	5.09603	0.1	0.1	cathepsin F [Source:VB External Description%3BAcc:AGAP002879]
aga-miR-305-5p	AGAP005510-RA	2565	2600	-32.6	0	0	0	2	0	0.1	0.1	0.1	0.1	0.1	oxysterol binding protein-like 9 [Source:VB External Description%3BAcc:AGAP005510]
aga-miR-305-5p	AGAP011792-RA	2705	2742	-18	0	0	5	0	0	0.1	7.76403	0.1	0.1	0.1	CLIP-domain serine protease [Source:VB Community Annotation%3BAcc:AGAP011792]
aga-miR-305-5p	AGAP003328-RA	536	571	-17.3	0	0	0	3	0	0.1	0.1	0.1	0.1	0.1	NADH dehydrogenase (ubiquinone) 1 alpha subcomplex 6 [Source:VB External Description%3BAcc:AGAP003328]
aga-miR-305-5p	AGAP006769-RA	1152	1185	-17.8	0	0	0	1	0	0.1	0.1	0.1	7.76618	0.1	non des
aga-miR-305-5p	AGAP002321-RA	1717	1768	-25.4	0	0	0	6	0	0.1	0.1	0.1	0.1	0.1	non des
aga-miR-305-5p	AGAP011571-RA	1114	1133	-18.5	0	0	2	0	0	0.1	0.1	0.1	6.85252	0.1	non des
aga-miR-305-5p	AGAP003449-RA	1992	2011	-21.5	0	0	3	0	0	0.1	0.1	0.1	0.1	0.1	rootletin [Source:VB External Description%3BAcc:AGAP003449]
aga-miR-305-5p	AGAP011746-RA	5330	5352	-19.3	1	21	0	0	0	2.25319	0.1	0.1	0.1	0.1	non des
aga-miR-305-5p	AGAP006534-RB	2300	2357	-29.4	0	0	6	0	0	0.1	0.1	0.1	0.1	5.10008	non des
aga-miR-305-5p	AGAP006621-RA	21	35	-20.5	0	0	0	2	0	0.1	0.1	0.1	0.1	0.1	non des
aga-miR-305-5p	AGAP003329-RA	1045	1142	-21.4	0	0	0	1	0	0.1	6.03869	8.28106	3.19784	0.1	non des
aga-miR-305-5p	AGAP000090-RA	1117	1140	-16.7	1	0	0	0	0	0.1	0.1	5.09603	3.65468	0.1	adenylate cyclase [Source:VB External Description%3BAcc:AGAP000090]
aga-miR-305-5p	AGAP006480-RB	70	122	-18.8	0	0	0	1	0	0.1	0.1	0.1	0.1	0.1	non des
aga-miR-305-5p	AGAP011341-RA	5300	5342	-24.1	17	0	0	0	0	0.1	6.90136	0.1	0.1	0.1	non des
aga-miR-305-5p	AGAP002429-RA	2574	2616	-20.7	0	0	9	5	0	0.1	0.1	0.1	7.76618	0.1	cytochrome P450 [Source:VB Community Annotation%3BAcc:AGAP002429]
aga-miR-305-5p	AGAP011199-RA	1944	2046	-33	0	0	0	1	0	0.1	0.1	0.1	0.1	3.57006	strawberry notch [Source:VB Community Annotation%3BAcc:AGAP011199]
aga-miR-305-5p	AGAP004696-RA	703	726	-19.2	0	0	0	0	3	0.1	0.1	0.1	0.1	9.18014	homeobox protein extradenticle [Source:VB Community Annotation%3BAcc:AGAP004696]
aga-miR-305-5p	AGAP002266-RA	2670	2697	-20.9	0	0	1	0	0	0.1	0.1	0.1	0.1	0.1	protein phosphatase 2C homolog 2/3 [Source:VB External Description%3BAcc:AGAP002266]
aga-miR-305-5p	AGAP011798-RA	1019	1067	-27.1	0	0	0	1	0	0.1	0.1	0.1	0.1	0.1	acyl-CoA oxidase [Source:VB External Description%3BAcc:AGAP011798]
aga-miR-305-5p	AGAP010491-RA	3160	3184	-10.7	0	0	0	1	0	0.1	0.1	0.1	0.1	0.1	N-acetyltransferase 10 [Source:VB External Description%3BAcc:AGAP010491]
aga-miR-305-5p	AGAP000523-RA	2232	2273	-17.4	6	34	0	0	0	7.51063	29.3308	31.8502	14.1619	15.3002	F-type H+-transporting ATPase subunit c [Source:VB External Description%3BAcc:AGAP000523]
aga-miR-305-5p	AGAP000523-RA	1282	1321	-22.1	0	0	4	0	0	6.75956	0.1	17.8361	0.1	23.4604	F-type H+-transporting ATPase subunit c [Source:VB External Description%3BAcc:AGAP000523]
aga-miR-305-5p	AGAP000523-RA	1609	1634	-16.5	0	0	2	0	0	0.1	0.1	31.8502	18.2734	21.4203	F-type H+-transporting ATPase subunit c [Source:VB External Description%3BAcc:AGAP000523]
aga-miR-305-5p	AGAP010242-RA	4595	4625	-15.7	0	0	0	4	0	0.1	0.1	0.1	0.1	0.1	Roundabout [Source:VB External Description%3BAcc:AGAP010242]
aga-miR-305-5p	AGAP005627-RE	3262	3295	-19.8	0	0	2	0	0	0.1	0.1	0.1	0.1	0.1	creatine kinase [Source:VB External Description%3BAcc:AGAP005627]
aga-miR-305-5p	AGAP002901-RA	280	298	-21.3	0	0	2	0	1	0.1	0.1	0.1	0.1	0.1	Protein unc-50 homolog [Source:VB External Description%3BAcc:AGAP002901]
aga-miR-305-5p	AGAP000586-RA	398	425	-22.3	0	69	0	0	0	13.8947	10.352	0.1	10.0504	11.7302	non des
aga-miR-305-5p	AGAP007996-RB	358	408	-20.1	0	1	0	0	0	0.1	6.03869	0.1	0.1	0.1	nuclear receptor-binding protein [Source:VB External Description%3BAcc:AGAP007996]
aga-miR-305-5p	AGAP009224-RF	1907	1970	-19.7	0	0	0	2	0	5.25744	18.1161	11.4661	0.1	0.1	non des
aga-miR-305-5p	AGAP004335-RC	1167	1207	-22.3	0	0	5	0	1	0.1	0.1	0.1	0.1	0.1	filamin [Source:VB External Description%3BAcc:AGAP004335]
aga-miR-305-5p	AGAP007166-RA	2889	2920	-14.5	0	0	5	0	0	14.6457	11.2147	7.00705	0.1	7.65012	Lethal(2)denticleless [Source:VB External Description%3BAcc:AGAP007166]
aga-miR-305-5p	AGAP010722-RA	2379	2406	-10.6	0	0	0	0	5	0.1	0.1	0.1	0.1	0.1	non des
aga-miR-305-5p	AGAP007751-RA	47	62	-19.3	0	0	2	0	0	0.1	0.1	0.1	0.1	0.1	non des
aga-miR-305-5p	AGAP009034-RA	1268	1340	-24	0	0	2	0	0	0.1	0.1	0.1	0.1	0.1	doublecortin and CaM kinase-like 1 [Source:VB External Description%3BAcc:AGAP009034]
aga-miR-305-5p	AGAP002025-RA	500	570	-22.9	0	0	0	0	2	0.1	0.1	0.1	0.1	8.67013	odorant binding protein 11 [Source:VB Community Annotation%3BAcc:AGAP002025]
aga-miR-305-5p	AGAP005227-RA	3058	3092	-20.6	0	22	0	0	0	3.00425	0.1	0.1	0.1	0.1	non des
aga-miR-305-5p	AGAP002884-RA	141	255	-24.6	0	0	4	1	0	0.1	0.1	11.4661	6.39568	0.1	V-type H+-transporting ATPase subunit B [Source:VB External Description%3BAcc:AGAP002884]
aga-miR-305-5p	AGAP002822-RA	3759	3818	-26.4	0	0	6	0	0	0.1	0.1	0.1	0.1	0.1	non des
aga-miR-305-5p	AGAP006736-RA	689	730	-17.4	0	0	0	1	0	5.63297	0.1	14.6511	0.1	0.1	zinc finger protein GLIS2 [Source:VB External Description%3BAcc:AGAP006736]
aga-miR-305-5p	AGAP009949-RA	882	953	-21.9	16	0	0	0	0	3.00425	0.1	0.1	0.1	0.1	oxidoreductase GLYR1 homolog [Source:VB External Description%3BAcc:AGAP009949]
aga-miR-305-5p	AGAP006702-RA	3473	3545	-23.1	0	0	0	2	0	2.62872	0.1	0.1	0.1	20.4003	non des
aga-miR-305-5p	AGAP008762-RB	258	287	-23.7	0	0	6	0	0	0.1	0.1	0.1	0.1	0.1	non des
aga-miR-305-5p	AGAP006348-RA	678	714	-27.2	0	0	5	0	0	3.75531	10.352	0.1	0.1	0.1	leucine-rich immune protein (Long) [Source:VB Community Annotation%3BAcc:AGAP006348]
aga-miR-305-5p	AGAP003620-RA	413	447	-26.5	0	0	12	0	0	0.1	0.1	0.1	0.1	0.1	non des
aga-miR-305-5p	AGAP000847-RC	6202	6287	-16	0	0	1	0	0	20.2787	2.58801	0.1	0.1	4.59007	CDC-like kinase [Source:VB External Description%3BAcc:AGAP000847]
aga-miR-305-5p	AGAP010686-RA	1566	1590	-20.9	0	0	6	0	0	0.1	0.1	0.1	0.1	0.1	non des
aga-miR-305-5p	AGAP001082-RA	776	873	-26.6	1	0	4	0	0	0.1	10.352	28.0282	11.4209	6.12009	saposin [Source:VB External Description%3BAcc:AGAP001082]
aga-miR-305-5p	AGAP010519-RH	3592	3634	-27.5	0	0	0	1	0	0.1	0.1	0.1	0.1	0.1	non des
aga-miR-305-5p	AGAP003421-RA	670	708	-19.2	40	2	0	0	0	0.1	0.1	10.8291	0.1	0.1	non des
aga-miR-305-5p	AGAP009128-RA	2042	2079	-21.5	33	0	0	0	0	2.25319	0.1	0.1	0.1	0.1	Mitochondrial carnitine/acylcarnitine carrier protein [Source:VB External Description%3BAcc:AGAP009128]
aga-miR-305-5p	AGAP000668-RA	4939	4954	-24.5	1	0	0	0	0	0.1	0.1	0.1	0.1	3.57006	bromodomain adjacent to zinc finger domain protein 1A [Source:VB External Description%3BAcc:AGAP000668]
aga-miR-305-5p	AGAP001148-RB	2473	2508	-23	0	0	0	2	0	0.1	0.1	0.1	0.1	0.1	non des
aga-miR-305-5p	AGAP004349-RA	1042	1081	-24.6	0	0	1	0	0	2.25319	8.6267	0.1	17.8165	39.2706	non des
aga-miR-305-5p	AGAP006782-RA	505	562	-21.9	0	0	2	0	0	0.1	5.17602	0.1	0.1	0.1	ADP%2CATP carrier protein 1 [Source:VB External Description%3BAcc:AGAP006782]
aga-miR-305-5p	AGAP002513-RA	1071	1175	-22.5	96	2	0	16	0	5.63297	0.1	0.1	0.1	0.1	Defective in cullin neddylation protein [Source:UniProtKB/TrEMBL%3BAcc:Q7PGI3]
aga-miR-305-5p	AGAP007717-RC	1553	1628	-27.8	0	0	0	5	0	0.1	0.1	0.1	0.1	0.1	non des
aga-miR-305-5p	AGAP028433-RA	1832	1848	-16.8	0	0	0	2	0	0.1	0.1	0.1	0.1	0.1	non des
aga-miR-305-5p	AGAP028038-RA	1344	1383	-13.1	4	0	0	0	0	0.1	0.1	0.1	0.1	0.1	non des
aga-miR-305-5p	AGAP010156-RA	3759	3815	-27	0	0	7	0	0	0.1	0.1	0.1	0.1	0.1	ATP citrate lyase [Source:VB External Description%3BAcc:AGAP010156]
aga-miR-305-5p	AGAP004868-RA	1099	1147	-22.4	0	0	0	3	0	0.1	0.1	5.09603	0.1	0.1	non des
aga-miR-305-5p	AGAP005583-RA	3897	3922	-17.9	21	3	0	0	0	3.75531	0.1	0.1	5.93885	7.14011	phosphoinositide-3-kinase%2C regulatory subunit [Source:VB External Description%3BAcc:AGAP005583]
aga-miR-305-5p	AGAP010057-RA	711	762	-18.1	6	0	0	0	0	0.1	0.1	0.1	0.1	0.1	Nicotinic acetylcholine receptor%2C beta-2 subunit [Source:VB External Description%3BAcc:AGAP010057]
aga-miR-305-5p	AGAP008130-RA	7729	7778	-27.7	42	0	10	0	0	6.75956	0.1	1.91101	0.1	0.1	menin [Source:VB External Description%3BAcc:AGAP008130]
aga-miR-305-5p	AGAP009615-RA	55	88	-20.5	0	0	3	0	0	0.1	0.1	0.1	0.1	0.1	non des
aga-miR-305-5p	AGAP003846-RA	2506	2521	-22.8	1	0	0	0	0	0.1	0.1	0.1	0.1	0.1	secretory phospholipase A2 [Source:VB External Description%3BAcc:AGAP003846]
aga-miR-305-5p	AGAP008813-RA	4441	4524	-24	0	0	1	0	0	0.1	0.1	0.1	0.1	0.1	FMS-like tyrosine kinase 1 [Source:VB External Description%3BAcc:AGAP008813]
aga-miR-305-5p	AGAP007781-RA	221	348	-26.2	37	6	30	1	0	46.5659	39.6828	288.563	51.6223	35.7006	Eukaryotic translation initiation factor 4E-binding protein 1 [Source:VB External Description%3BAcc:AGAP007781]
aga-miR-305-5p	AGAP007781-RA	957	979	-23.1	0	0	1	0	0	15.0213	0.1	0.1	0.1	0.1	Eukaryotic translation initiation factor 4E-binding protein 1 [Source:VB External Description%3BAcc:AGAP007781]
aga-miR-305-5p	AGAP006063-RA	2883	2939	-15.4	0	0	0	2	0	6.0085	0.1	16.5621	0.1	7.65012	non des
aga-miR-305-5p	AGAP007640-RA	1063	1081	-20.7	0	0	0	0	1	0.1	0.1	0.1	0.1	0.1	non des
aga-miR-305-5p	AGAP012194-RA	240	331	-19.6	16	1	0	0	0	0.1	0.1	0.1	0.1	0.1	DnaJ (Hsp40) homolog%2C subfamily B%2C member 3 [Source:VB External Description%3BAcc:AGAP012194]
aga-miR-305-5p	AGAP009736-RA	3380	3424	-23.6	1	0	0	0	0	4.88191	13.8027	6.37004	8.22302	0.1	Solute carrier family 4 member 10 [Source:VB External Description%3BAcc:AGAP009736]
aga-miR-305-5p	AGAP005547-RA	804	863	-17.2	0	0	0	1	0	0.1	0.1	0.1	32.8921	9.69015	Alpha-crystallin B chain [Source:VB External Description%3BAcc:AGAP005547]
aga-miR-305-5p	AGAP012196-RA	359	401	-22.7	0	0	0	2	0	0.1	0.1	0.1	6.39568	55.0809	histone H3 [Source:VB External Description%3BAcc:AGAP012196]
aga-miR-305-5p	AGAP007996-RA	358	408	-20.1	44	0	0	0	0	1.87766	23.2921	67.5225	30.1511	0.1	nuclear receptor-binding protein [Source:VB External Description%3BAcc:AGAP007996]
aga-miR-305-5p	AGAP002134-RA	1103	1171	-20.5	0	0	0	17	0	0.1	0.1	0.1	65.3273	0.1	non des
aga-miR-305-5p	AGAP009333-RA	2648	2696	-20.6	0	32	0	0	0	0.1	15.5281	12.1031	10.0504	11.7302	Mitochondrial carrier protein (Rim2) [Source:VB External Description%3BAcc:AGAP009333]
aga-miR-305-5p	AGAP003160-RA	3852	3887	-21.8	0	0	13	2	0	22.9074	11.2147	13.3771	37.0036	5.61009	MAP kinase interacting serine/threonine kinase [Source:VB External Description%3BAcc:AGAP003160]
aga-miR-305-5p	AGAP028616-RA	2995	3050	-22.8	0	0	0	9	0	0.1	0.1	0.1	9.13669	0.1	non des
aga-miR-305-5p	AGAP010384-RA	509	551	-15.4	41	0	0	0	0	3.75531	0.1	0.1	0.1	0.1	non des
aga-miR-305-5p	AGAP007140-RA	414	476	-29.1	0	0	0	2	0	0.1	0.1	0.1	0.1	0.1	Ser/Thr protein phosphatase/nucleotidase [Source:VB External Description%3BAcc:AGAP007140]
aga-miR-305-5p	AGAP012423-RA	4176	4202	-18.1	0	0	0	3	0	0.1	0.1	0.1	0.1	0.1	non des
aga-miR-305-5p	AGAP005731-RB	2608	2669	-23.4	0	0	10	0	0	0.1	0.1	0.1	0.1	0.1	transcription initiation factor TFIID subunit 2 [Source:VB External Description%3BAcc:AGAP005731]
aga-miR-305-5p	AGAP028609-RA	2860	2914	-28.2	0	0	0	3	0	0.1	6.03869	0.1	0.1	0.1	transcriptional regulator ATRX [Source:VB External Description%3BAcc:AGAP028609]
aga-miR-305-5p	AGAP010304-RB	283	339	-22.3	0	0	12	0	0	3.75531	10.352	8.91806	7.30935	3.57006	non des
aga-miR-305-5p	AGAP010304-RB	522	591	-18.2	0	0	1	0	0	0.1	0.1	0.1	0.1	0.1	non des
aga-miR-305-5p	AGAP011421-RA	1069	1102	-17.8	0	0	0	13	0	0.1	0.1	0.1	0.1	0.1	IQ motif and SEC7 domain-containing protein [Source:VB External Description%3BAcc:AGAP011421]
aga-miR-305-5p	AGAP012406-RA	1944	2023	-14.9	0	0	4	0	0	0.1	0.1	0.1	2.74101	0.1	uncharacterized protein slr0305 [Source:VB External Description%3BAcc:AGAP012406]
aga-miR-305-5p	AGAP011627-RA	568	602	-24	0	0	0	2	0	0.1	0.1	0.1	0.1	0.1	polyadenylate-binding protein-interacting protein 1 [Source:VB External Description%3BAcc:AGAP011627]
aga-miR-305-5p	AGAP005715-RA	3084	3132	-23	0	0	0	3	0	0.1	0.1	16.5621	0.1	0.1	#N/A
aga-miR-305-5p	AGAP009447-RF	2570	2590	-25.1	0	0	2	0	0	8.26169	9.48937	0.1	0.1	0.1	S-adenosylmethionine synthetase [Source:VB External Description%3BAcc:AGAP009447]
aga-miR-305-5p	AGAP009334-RA	820	848	-18.2	0	0	2	0	0	2.62872	12.0774	10.1921	7.30935	0.1	V-type H+-transporting ATPase 21kDa proteolipid subunit [Source:VB External Description%3BAcc:AGAP009334]
aga-miR-305-5p	AGAP004833-RA	661	716	-20.7	0	0	1	0	0	0.1	0.1	0.1	0.1	5.10008	serine/threonine-protein kinase PRP4 [Source:VB External Description%3BAcc:AGAP004833]
aga-miR-305-5p	AGAP013112-RA	4409	4464	-21.3	0	0	2	0	0	0.1	0.1	6.37004	0.1	0.1	non description
aga-miR-305-5p	AGAP013112-RA	4970	4997	-21.8	0	0	4	0	0	0.1	0.1	0.1	0.1	0.1	non description
aga-miR-305-5p	AGAP013112-RA	1706	1768	-22	0	0	0	4	0	5.25744	0.1	5.73304	0.1	6.12009	non description
aga-miR-305-5p	AGAP006935-RA	2263	2278	-20.6	0	0	0	0	1	0.1	0.1	0.1	0.1	0.1	non des
aga-miR-305-5p	AGAP007163-RA	3149	3205	-24.2	0	0	6	0	0	0.1	0.1	0.1	0.1	0.1	3'%2C5'-cyclic-nucleotide phosphodiesterase [Source:VB External Description%3BAcc:AGAP007163]
aga-miR-305-5p	AGAP007104-RA	2320	2358	-20.3	0	0	0	3	0	0.1	0.1	0.1	0.1	6.6301	farnesyl diphosphate synthase [Source:VB External Description%3BAcc:AGAP007104]
aga-miR-305-5p	AGAP011369-RA	1317	1352	-19.9	4	0	0	0	0	4.88191	4.31335	7.64405	0.1	0.1	gelsolin [Source:VB External Description%3BAcc:AGAP011369]
aga-miR-305-5p	AGAP003636-RA	972	1066	-24.9	0	0	2	0	0	0.1	0.1	0.1	0.1	0.1	inositol oxygenase [Source:VB External Description%3BAcc:AGAP003636]
aga-miR-305-5p	AGAP004692-RA	4475	4537	-20.8	0	0	0	2	0	16.5234	19.8414	9.55507	31.0647	0.1	non des
aga-miR-305-5p	AGAP004192-RA	3557	3598	-18.4	1	0	0	0	0	4.88191	0.1	13.3771	18.2734	41.8206	heat shock 70kDa protein 5 [Source:VB External Description%3BAcc:AGAP004192]
aga-miR-305-5p	AGAP007308-RA	3950	4035	-21.4	0	0	1	0	0	0.1	0.1	0.1	0.1	0.1	non des
aga-miR-305-5p	AGAP009638-RA	9991	10035	-20.2	0	0	0	3	0	2.25319	0.1	0.1	0.1	0.1	non des
aga-miR-305-5p	AGAP010052-RA	1303	1349	-21.1	0	0	3	0	0	0.1	0.1	12.1031	0.1	0.1	carbonic anhydrase [Source:VB External Description%3BAcc:AGAP010052]
aga-miR-305-5p	AGAP011045-RA	2209	2248	-20.8	0	0	2	0	1	0.1	0.1	0.1	0.1	0.1	non des
aga-miR-305-5p	AGAP003802-RA	4342	4383	-20.7	0	0	4	0	0	0.1	0.1	8.28106	5.48201	4.08006	non des
aga-miR-305-5p	AGAP003350-RB	2502	2570	-20.7	0	0	0	1	0	0.1	0.1	35.6722	81.3165	2.04003	phosphoenolpyruvate carboxykinase (GTP) [Source:VB External Description%3BAcc:AGAP003350]
aga-miR-305-5p	AGAP003350-RB	2289	2371	-19.4	0	0	0	1	0	0.1	0.1	12.7401	31.5216	0.1	phosphoenolpyruvate carboxykinase (GTP) [Source:VB External Description%3BAcc:AGAP003350]
aga-miR-305-5p	AGAP003350-RB	2634	2685	-20.9	0	0	0	1	0	0.1	0.1	0.1	47.5108	2.04003	phosphoenolpyruvate carboxykinase (GTP) [Source:VB External Description%3BAcc:AGAP003350]
aga-miR-305-5p	AGAP004886-RB	1596	1643	-20.1	0	0	0	0	1	38.6797	49.1722	6.37004	5.02518	6.12009	microtubule-associated protein%2C RP/EB family [Source:VB External Description%3BAcc:AGAP004886]
aga-miR-305-5p	AGAP008340-RA	1080	1138	-25.8	0	0	0	7	0	3.00425	0.1	0.1	0.1	0.1	non des
aga-miR-305-5p	AGAP006569-RA	1591	1617	-19.3	0	0	0	1	0	0.1	0.1	0.1	0.1	0.1	acetyl-CoA synthetase [Source:VB External Description%3BAcc:AGAP006569]
aga-miR-305-5p	AGAP012291-RA	2133	2149	-17.7	0	0	7	0	0	0.1	0.1	0.1	3.19784	0.1	cytochrome P450 [Source:VB Community Annotation%3BAcc:AGAP012291]
aga-miR-305-5p	AGAP001140-RA	3855	3912	-19.5	103	1	0	0	0	0.1	0.1	0.1	0.1	0.1	non des
aga-miR-305-5p	AGAP005082-RA	6699	6713	-26.1	0	0	0	1	0	0.1	0.1	0.1	0.1	3.57006	non des
aga-miR-305-5p	AGAP002693-RA	187	203	-21	0	0	1	0	0	0.1	0.1	0.1	0.1	0.1	ATP-binding cassette transporter (ABC transporter) family F member 1 [Source:VB Community Annotation%3BAcc:AGAP002693]
aga-miR-305-5p	AGAP010076-RA	645	724	-18.9	0	0	0	1	0	2.62872	0.1	0.1	0.1	0.1	Homer homolog 1 [Source:VB External Description%3BAcc:AGAP010076]
aga-miR-305-5p	AGAP012910-RA	1014	1049	-14.8	0	0	0	3	0	0.1	6.90136	0.1	3.19784	0.1	non des
aga-miR-305-5p	AGAP001419-RB	776	864	-25.4	0	0	8	1	0	0.1	0.1	11.4661	5.02518	0.1	non des
aga-miR-305-5p	AGAP005291-RA	6673	6772	-20.3	1	0	0	0	0	0.1	0.1	4.45903	0.1	6.12009	non des
aga-miR-305-5p	AGAP005183-RA	7857	7888	-14.6	6	0	0	0	0	0.751063	82.8163	0.1	0.1	7.65012	non des
aga-miR-305-5p	AGAP005183-RA	2996	3030	-25.4	0	0	0	3	0	0.1	0.1	0.1	0.1	0.1	non des
aga-miR-305-5p	AGAP011644-RA	2385	2424	-28.7	0	0	3	0	0	3.37978	18.1161	14.0141	6.85252	0.1	inositol-1%2C4%2C5-trisphosphate 5-phosphatase [Source:VB External Description%3BAcc:AGAP011644]
aga-miR-305-5p	AGAP004604-RA	3523	3560	-17.7	28	1	0	0	0	7.13509	0.1	0.1	0.1	0.1	non des
aga-miR-305-5p	AGAP007921-RA	781	817	-20.8	0	0	0	1	0	2.25319	0.1	0.1	0.1	7.14011	sterol carrier protein 2 [Source:VB External Description%3BAcc:AGAP007921]
aga-miR-305-5p	AGAP001127-RA	180	199	-21.1	30	0	2	0	0	0.1	0.1	8.28106	6.85252	0.1	P37NB protein [Source:VB External Description%3BAcc:AGAP001127]
aga-miR-305-5p	AGAP000238-RA	2245	2280	-15.1	16	0	0	0	0	0.1	0.1	0.1	0.1	0.1	non des
aga-miR-305-5p	AGAP006194-RA	261	305	-21.3	0	0	14	0	0	6.38403	8.6267	35.6722	0.1	0.1	non des
aga-miR-305-5p	AGAP006194-RA	316	358	-18.2	0	0	1	0	0	6.38403	8.6267	35.6722	0.1	0.1	non des
aga-miR-305-5p	AGAP012733-RA	17	34	-24.9	0	0	0	4	0	0.1	0.1	0.1	0.1	0.1	tRNA
aga-miR-305-5p	AGAP011648-RA	1536	1588	-16.8	0	0	4	0	0	0.1	0.1	0.1	0.1	0.1	non des
aga-miR-305-5p	AGAP011648-RA	1426	1469	-18.6	0	0	0	2	0	0.1	0.1	0.1	0.1	0.1	non des
aga-miR-305-5p	AGAP005834-RA	2311	2397	-20	0	0	0	1	0	9.38828	10.352	0.1	0.1	0.1	carboxylesterase [Source:VB Community Annotation%3BAcc:AGAP005834]
aga-miR-305-5p	AGAP009167-RA	1756	1772	-19.6	0	0	2	0	0	0.1	0.1	0.1	0.1	0.1	non des
aga-miR-305-5p	AGAP002352-RA	1948	2036	-23.1	0	0	0	1	0	102.52	98.3444	8.28106	0.1	13.7702	non des
aga-miR-305-5p	AGAP002218-RA	878	934	-23.8	0	0	0	2	0	0.1	0.1	0.1	0.1	0.1	non des
aga-miR-305-5p	AGAP001343-RA	2669	2706	-20.9	0	0	3	0	0	0.1	0.1	0.1	0.1	0.1	fatty acyl-CoA reductase 2 [Source:VB External Description%3BAcc:AGAP001343]
aga-miR-305-5p	AGAP004120-RA	436	501	-24.6	0	0	0	3	0	0.1	0.1	5.73304	0.1	0.1	Golgin subfamily A member 7 [Source:VB External Description%3BAcc:AGAP004120]
aga-miR-305-5p	AGAP007362-RB	796	823	-21.8	19	0	0	0	0	23.6585	13.8027	9.55507	1.3705	0.1	SH3 domain-binding glutamic acid-rich-like protein 3 [Source:VB External Description%3BAcc:AGAP007362]
aga-miR-305-5p	AGAP008445-RA	327	342	-20.3	9	1	0	0	0	14.2702	11.2147	0.1	0.1	0.1	cuticular protein CPLCG family (CPLCG2) [Source:VB Community Annotation%3BAcc:AGAP008445]
aga-miR-305-5p	AGAP008447-RA	486	520	-16.2	2	0	0	0	0	13.5191	0.1	0.1	0.1	0.1	cuticular protein CPLCG family (CPLCG4) [Source:VB Community Annotation%3BAcc:AGAP008447]
aga-miR-305-5p	AGAP003595-RA	457	490	-22.2	0	0	2	0	0	0.1	0.1	0.1	0.1	0.1	rRNA biogenesis protein RRP5 [Source:VB External Description%3BAcc:AGAP003595]
aga-miR-305-5p	AGAP007563-RA	18736	18772	-26.5	36	2	0	0	0	3.37978	0.1	0.1	0.1	0.1	non des
aga-miR-305-5p	AGAP005341-RA	1042	1077	-24.4	0	0	0	2	0	0.1	0.1	0.1	0.1	0.1	myotubularin related protein 6 [Source:VB External Description%3BAcc:AGAP005341]
aga-miR-305-5p	AGAP005341-RA	3090	3129	-19.7	0	0	0	3	0	20.2787	0.1	4.45903	0.1	0.1	myotubularin related protein 6 [Source:VB External Description%3BAcc:AGAP005341]
aga-miR-305-5p	AGAP012792-RA	233	278	-21.2	0	35	0	0	0	0.1	0.1	0.1	0.1	0.1	WD repeat domain phosphoinositide-interacting protein 3 [Source:VB External Description%3BAcc:AGAP012792]
aga-miR-305-5p	AGAP008099-RA	242	283	-22.5	0	0	1	0	0	0.1	0.1	0.1	0.1	0.1	Ubiquitin-fold modifier-conjugating enzyme 1 [Source:VB External Description%3BAcc:AGAP008099]
aga-miR-305-5p	AGAP009381-RA	1431	1463	-22.7	0	0	0	1	0	0.1	0.1	14.6511	43.8561	0.1	cellular retinaldehyde-binding protein [Source:VB External Description%3BAcc:AGAP009381]
aga-miR-305-5p	AGAP010895-RA	1067	1096	-22.6	0	0	0	2	0	0.1	0.1	5.73304	5.02518	8.16013	spectrin beta [Source:VB External Description%3BAcc:AGAP010895]
aga-miR-305-5p	AGAP010895-RA	9080	9098	-19.1	0	0	0	4	0	0.1	0.1	0.1	0.1	0.1	spectrin beta [Source:VB External Description%3BAcc:AGAP010895]
aga-miR-305-5p	AGAP000254-RB	1462	1478	-19.6	1	0	0	0	0	0.1	0.1	0.1	0.1	0.1	#N/A
aga-miR-305-5p	AGAP000755-RA	1105	1154	-23.2	0	0	4	0	0	0.1	0.1	0.1	0.1	0.1	non des
aga-miR-305-5p	AGAP006511-RA	3209	3238	-22	0	0	0	1	0	19.1521	16.3907	0.1	0.1	7.65012	histone deacetylase 1/2 [Source:VB External Description%3BAcc:AGAP006511]
aga-miR-305-5p	AGAP008917-RA	5930	5966	-18.6	0	0	0	2	0	0.1	0.1	0.1	0.1	0.1	DNA topoisomerase II [Source:VB External Description%3BAcc:AGAP008917]
aga-miR-305-5p	AGAP003886-RA	1991	2021	-19.7	0	0	0	1	0	0.1	0.1	0.1	0.1	0.1	non des
aga-miR-305-5p	AGAP008516-RA	1662	1727	-19.3	0	0	0	9	0	0.1	0.1	0.1	0.1	0.1	nicotinate phosphoribosyltransferase [Source:VB External Description%3BAcc:AGAP008516]
aga-miR-305-5p	AGAP005976-RA	1634	1662	-21.3	1	0	0	0	0	0.1	0.1	0.1	4.11151	0.1	non des
aga-miR-305-5p	AGAP001205-RA	2503	2557	-22.3	0	0	0	3	0	0.1	0.1	0.1	0.1	0.1	chitin synthase [Source:VB External Description%3BAcc:AGAP001205]
aga-miR-305-5p	AGAP003504-RA	873	894	-23	0	0	2	0	0	0.1	0.1	0.1	0.1	0.1	non des
aga-miR-305-5p	AGAP013245-RA	630	673	-20.2	27	1	3	0	2	9.01275	8.6267	0.1	0.1	0.1	non des
aga-miR-305-5p	AGAP000694-RA	43	70	-24.9	0	0	4	0	0	0.1	0.1	0.1	0.1	0.1	cecropin anti-microbial peptide [Source:VB Community Annotation%3BAcc:AGAP000694]
aga-miR-305-5p	AGAP005134-RA	1821	1869	-18.9	0	0	4	0	0	0.1	11.2147	0.1	0.1	0.1	F-type H+-transporting ATPase subunit alpha [Source:VB External Description%3BAcc:AGAP005134]
aga-miR-305-5p	AGAP013365-RA	830	847	-20.9	0	0	2	0	0	0.1	0.1	0.1	19.6439	0.1	non des
aga-miR-305-5p	AGAP001694-RA	936	1003	-24.3	0	0	0	2	0	0.1	0.1	0.1	0.1	0.1	exocyst complex component 4 [Source:VB Community Annotation%3BAcc:AGAP001694]
aga-miR-305-5p	AGAP002119-RB	2577	2609	-16.9	17	1	0	0	0	3.00425	0.1	0.1	0.1	0.1	dual-specificity tyrosine-(Y)-phosphorylation regulated kinase [Source:VB External Description%3BAcc:AGAP002119]
aga-miR-305-5p	AGAP002119-RB	3242	3307	-20	1	0	0	0	0	18.7766	7.76403	38.8573	16.446	0.1	dual-specificity tyrosine-(Y)-phosphorylation regulated kinase [Source:VB External Description%3BAcc:AGAP002119]
aga-miR-305-5p	AGAP002119-RB	7716	7751	-18.4	33	1	0	0	0	6.75956	3.45068	0.1	0.1	0.1	dual-specificity tyrosine-(Y)-phosphorylation regulated kinase [Source:VB External Description%3BAcc:AGAP002119]
aga-miR-305-5p	AGAP011296-RA	2539	2555	-21.9	0	0	2	0	0	0.1	0.1	0.1	0.1	0.1	non des
aga-miR-305-5p	AGAP011948-RA	1112	1128	-20.7	0	0	0	3	0	0.1	6.03869	7.00705	0.1	0.1	threonine 3-dehydrogenase [Source:VB External Description%3BAcc:AGAP011948]
aga-miR-305-5p	AGAP002948-RA	132	187	-17.3	0	0	4	0	1	0.1	0.1	0.1	0.1	0.1	translation initiation factor 4E [Source:VB External Description%3BAcc:AGAP002948]
aga-miR-305-5p	AGAP001743-RA	4952	4970	-19.7	0	0	4	0	0	0.1	0.1	5.09603	5.93885	0.1	estrogen-related receptor ERR [Source:VB External Description%3BAcc:AGAP001743]
aga-miR-305-5p	AGAP003296-RA	3602	3679	-25.2	2	0	0	0	0	0.1	0.1	0.1	0.1	0.1	LETM1 and EF-hand domain-containing protein 1%2C mitochondrial precursor [Source:VB External Description%3BAcc:AGAP003296]
aga-miR-305-5p	AGAP010875-RA	258	318	-20.8	0	0	0	5	0	0.1	0.1	0.1	0.1	0.1	Ras-related protein Rab-18 [Source:VB External Description%3BAcc:AGAP010875]
aga-miR-305-5p	AGAP005393-RA	2025	2044	-20.1	0	0	0	1	0	13.1436	47.4468	0.1	0.1	0.1	Ras-related protein Rab-2A [Source:VB External Description%3BAcc:AGAP005393]
aga-miR-305-5p	AGAP004332-RA	2544	2583	-21.6	0	0	0	2	0	0.1	0.1	7.00705	3.65468	6.6301	Macrophage erythroblast attacher [Source:VB External Description%3BAcc:AGAP004332]
aga-miR-305-5p	AGAP010022-RA	480	552	-20.6	0	0	11	0	0	0.1	0.1	5.09603	0.1	0.1	non des
aga-miR-305-5p	AGAP001678-RA	5537	5559	-17.1	0	0	0	2	0	0.1	0.1	0.1	0.1	0.1	non des
aga-miR-305-5p	AGAP009276-RA	1574	1598	-19.5	0	0	0	1	0	0.1	0.1	0.1	10.0504	5.10008	non des
aga-miR-305-5p	AGAP001713-RB	2817	2863	-19.6	0	0	4	0	0	0.1	0.1	47.7753	0.1	0.1	stearoyl-CoA desaturase (delta-9 desaturase) [Source:VB External Description%3BAcc:AGAP001713]
aga-miR-305-5p	AGAP000407-RA	389	416	-25.9	0	0	0	1	0	0.1	0.1	0.1	0.1	0.1	non des
aga-miR-305-5p	AGAP003274-RA	2543	2572	-25.2	0	0	0	4	0	0.1	0.1	0.1	0.1	0.1	solute carrier family 12 (sodium/potassium/chloride transporter)%2C member 2 [Source:VB External Description%3BAcc:AGAP003274]
aga-miR-305-5p	AGAP004050-RA	2986	3073	-31	65	9	24	0	4	9.38828	0.1	15.9251	0.1	0.1	Doublesex female isoform [Source:VB External Description%3BAcc:AGAP004050]
aga-miR-305-5p	AGAP004050-RA	3562	3631	-14.2	0	0	0	0	2	7.51063	13.8027	0.1	0.1	7.65012	Doublesex female isoform [Source:VB External Description%3BAcc:AGAP004050]
aga-miR-305-5p	AGAP012006-RB	2287	2332	-21.3	0	0	1	0	0	0.1	0.1	0.1	0.1	0.1	Protein phosphatase 1 regulatory subunit 16A [Source:VB External Description%3BAcc:AGAP012006]
aga-miR-305-5p	AGAP005030-RA	6296	6317	-19.3	0	0	1	0	0	0.1	0.1	0.1	0.1	0.1	non des
aga-miR-305-5p	AGAP004373-RC	1893	1947	-22	0	0	1	0	0	0.1	0.1	0.1	4.56834	0.1	Elongation of very long chain fatty acids protein 1 [Source:VB External Description%3BAcc:AGAP004373]
aga-miR-305-5p	AGAP007251-RA	273	287	-20.9	1	0	0	0	0	0.1	0.1	0.1	0.1	0.1	Late trypsin [Source:VB External Description%3BAcc:AGAP007251]
aga-miR-305-5p	AGAP003757-RA	352	384	-20.2	0	0	1	0	0	0.1	0.1	5.09603	0.1	0.1	non des
aga-miR-305-5p	AGAP010909-RA	1244	1309	-21	0	0	11	0	3	3.37978	0.1	8.91806	0.1	6.12009	non des
aga-miR-305-5p	AGAP002858-RA	795	843	-20.3	0	0	0	1	0	31.9202	40.5455	9.55507	17.3597	8.67013	sodium/potassium-transporting ATPase subunit alpha [Source:VB External Description%3BAcc:AGAP002858]
aga-miR-305-5p	AGAP008873-RA	3278	3317	-23.1	2	0	0	0	0	6.0085	10.352	0.1	7.30935	0.1	non des
aga-miR-305-5p	AGAP012417-RA	2588	2620	-22.5	0	0	0	2	0	0.1	0.1	0.1	0.1	0.1	exocyst complex component 1 [Source:VB Community Annotation%3BAcc:AGAP012417]
aga-miR-305-5p	AGAP007889-RA	2149	2191	-19.2	1	0	0	0	0	0.1	0.1	0.1	0.1	0.1	UDP-N-acetylglucosamine pyrophosphorylase [Source:VB External Description%3BAcc:AGAP007889]
aga-miR-305-5p	AGAP007327-RA	4832	4885	-24.3	0	0	0	11	0	0.1	0.1	0.1	0.1	0.1	E74-like factor 1/2/4 [Source:VB External Description%3BAcc:AGAP007327]
aga-miR-305-5p	AGAP001961-RA	747	796	-21.3	0	0	5	0	0	0.1	0.1	0.1	0.1	0.1	GPCR vasopressin family receptor 2 [Source:VB Community Annotation%3BAcc:AGAP001961]
aga-miR-305-5p	AGAP002913-RA	302	335	-20.1	0	0	3	0	0	0.1	0.1	0.1	0.1	0.1	non des
aga-miR-305-5p	AGAP007131-RA	847	882	-22.1	32	1	0	0	0	2.62872	0.1	0.1	0.1	7.65012	AP-2 complex subunit mu-1 [Source:VB External Description%3BAcc:AGAP007131]
aga-miR-305-5p	AGAP006023-RB	2273	2344	-21.3	0	0	0	0	3	0.1	0.1	32.4872	151.669	131.582	tyrosine 3-monooxygenase [Source:VB External Description%3BAcc:AGAP006023]
aga-miR-305-5p	AGAP008007-RA	719	777	-22.4	0	0	0	3	0	0.1	0.1	0.1	0.1	0.1	cullin 1 [Source:VB External Description%3BAcc:AGAP008007]
aga-miR-305-5p	AGAP000149-RA	874	925	-31.1	0	0	7	0	0	0.1	0.1	0.1	0.1	0.1	Ras association domain-containing protein 2/4 [Source:VB External Description%3BAcc:AGAP000149]
aga-miR-305-5p	AGAP001310-RA	119	189	-20.8	42	0	0	0	0	7.88616	0.1	0.1	0.1	0.1	protein-S-isoprenylcysteine O-methyltransferase [Source:VB External Description%3BAcc:AGAP001310]
aga-miR-305-5p	AGAP001148-RA	2351	2386	-24.2	24	0	0	0	0	0.1	0.1	0.1	0.1	0.1	non des
aga-miR-305-5p	AGAP000901-RA	2312	2379	-26	1	1	0	0	0	0.1	8.6267	0.1	6.85252	3.57006	alanine transaminase [Source:VB External Description%3BAcc:AGAP000901]
aga-miR-305-5p	AGAP010050-RA	870	900	-21.4	34	1	0	0	0	3.37978	0.1	0.1	0.1	0.1	non des
aga-miR-305-5p	AGAP010147-RJ	6172	6218	-18.2	0	0	4	0	0	0.1	0.1	0.1	0.1	0.1	myosin heavy chain [Source:VB External Description%3BAcc:AGAP010147]
aga-miR-305-5p	AGAP010147-RJ	2417	2465	-22.2	0	0	0	3	0	0.1	0.1	0.1	0.1	0.1	myosin heavy chain [Source:VB External Description%3BAcc:AGAP010147]
aga-miR-305-5p	AGAP001874-RC	1898	1940	-20.5	0	0	3	0	0	2.25319	0.1	0.1	2.74101	13.2602	Ras-related protein Rap-1A [Source:VB External Description%3BAcc:AGAP001874]
aga-miR-305-5p	AGAP000005-RA	3617	3655	-21.8	0	0	0	2	0	2.25319	0.1	0.1	3.65468	0.1	high mobility group protein B1 [Source:VB External Description%3BAcc:AGAP000005]
aga-miR-305-5p	AGAP011293-RA	2723	2760	-16.6	0	0	0	2	0	27.7893	21.5667	0.1	0.1	19.8903	non des
aga-miR-305-5p	AGAP000618-RA	75	143	-20.1	0	0	3	0	0	0.1	0.1	0.1	0.1	0.1	succinate dehydrogenase (ubiquinone) membrane anchor subunit [Source:VB External Description%3BAcc:AGAP000618]
aga-miR-305-5p	AGAP010150-RA	1560	1639	-20.8	0	0	3	0	0	13.8947	13.8027	58.6044	4.11151	5.10008	cytochrome b5-related [Source:VB External Description%3BAcc:AGAP010150]
aga-miR-305-5p	AGAP004263-RA	758	839	-20.4	0	0	1	0	2	0.1	0.1	0.1	0.1	0.1	takeout 1 [Source:VB Community Annotation%3BAcc:AGAP004263]
aga-miR-305-5p	AGAP001192-RA	296	334	-24.4	0	0	0	17	0	0.1	0.1	0.1	10.964	0.1	non des
aga-miR-305-5p	AGAP007647-RA	1819	1844	-17.9	0	0	5	0	0	0.1	0.1	0.1	0.1	7.14011	non des
aga-miR-305-5p	AGAP009144-RA	6144	6171	-19.9	0	0	0	1	0	0.1	7.76403	0.1	0.1	0.1	non des
aga-miR-305-5p	AGAP007552-RA	823	868	-22.9	63	2	0	0	0	8.63722	10.352	49.6863	10.5072	42.3307	non des
aga-miR-305-5p	AGAP010172-RB	233	252	-27.7	0	0	2	0	0	0.1	10.352	2.54802	0.1	0.1	protein phosphatase 2 (formerly 2A)%2C catalytic subunit [Source:VB External Description%3BAcc:AGAP010172]
aga-miR-305-5p	AGAP007207-RA	3903	3968	-19.4	1	0	0	0	0	0.1	0.1	0.1	0.1	0.1	DE-cadherin [Source:VB External Description%3BAcc:AGAP007207]
aga-miR-305-5p	AGAP008392-RA	1051	1076	-16.7	0	8	0	0	0	0.1	0.1	0.1	0.1	0.1	hsp70-interacting protein [Source:VB External Description%3BAcc:AGAP008392]
aga-miR-305-5p	AGAP001751-RC	4706	4740	-24.5	0	0	1	0	0	0.1	0.1	0.1	0.1	0.1	Oxidation resistance protein [Source:VB External Description%3BAcc:AGAP001751]
aga-miR-305-5p	AGAP005306-RA	4856	4888	-22.5	0	0	1	0	0	0.1	0.1	0.1	0.1	0.1	calcium/calmodulin-dependent protein kinase I [Source:VB External Description%3BAcc:AGAP005306]
aga-miR-305-5p	AGAP002893-RA	71	158	-18.8	0	0	1	0	0	0.1	0.1	4.45903	0.1	0.1	Mitochondrial ribosomal protein%2C S23 [Source:VB External Description%3BAcc:AGAP002893]
aga-miR-305-5p	AGAP005359-RA	1028	1065	-19.2	0	0	0	3	0	0.1	0.1	5.09603	0.1	0.1	F-box and WD-40 domain protein 7 [Source:VB External Description%3BAcc:AGAP005359]
aga-miR-305-5p	AGAP011563-RA	4571	4605	-18.3	1	0	0	0	0	40.1818	33.6441	18.4731	12.7914	3.06005	Yippee-like 2 [Source:VB External Description%3BAcc:AGAP011563]
aga-miR-305-5p	AGAP003519-RA	5186	5200	-25.2	0	0	0	1	0	0.1	0.1	0.1	0.1	0.1	ankyrin repeat domain-containing protein 17 [Source:VB External Description%3BAcc:AGAP003519]
aga-miR-305-5p	AGAP010438-RA	710	738	-16.9	0	0	6	0	0	0.1	0.1	3.18502	0.1	0.1	nuclear receptor subfamily 0 group A [Source:VB External Description%3BAcc:AGAP010438]
aga-miR-305-5p	AGAP001427-RA	3447	3523	-24.9	0	0	4	2	0	3.00425	0.1	0.1	0.1	0.1	non des
aga-miR-305-5p	AGAP008435-RA	2352	2371	-28.8	1	0	0	0	0	0.1	0.1	0.1	0.1	0.1	transient receptor potential cation channel subfamily C%2C invertebrate [Source:VB External Description%3BAcc:AGAP008435]
aga-miR-305-5p	AGAP003263-RA	1189	1225	-19.6	0	0	6	0	0	8.26169	8.6267	0.1	1.82734	6.12009	CDC42 small effector protein-like protein [Source:VB External Description%3BAcc:AGAP003263]
aga-miR-305-5p	AGAP004428-RA	1448	1470	-23.5	1	0	0	0	0	0.1	0.1	0.1	0.1	13.7702	Midline fasciclin [Source:VB External Description%3BAcc:AGAP004428]
aga-miR-305-5p	AGAP008640-RA	1712	1750	-21.9	0	0	6	0	0	0.1	0.1	8.91806	0.1	0.1	non des
aga-miR-305-5p	AGAP003431-RB	3108	3133	-20.8	0	0	0	2	0	0.1	0.1	0.1	0.1	0.1	#N/A
aga-miR-305-5p	AGAP003405-RA	1274	1315	-20.2	0	0	8	0	0	0.1	0.1	8.28106	0.1	0.1	adenylosuccinate synthase [Source:VB External Description%3BAcc:AGAP003405]
aga-miR-305-5p	AGAP001713-RA	4379	4458	-22.7	0	0	1	0	0	6.0085	18.9787	35.6722	26.0396	11.7302	stearoyl-CoA desaturase (delta-9 desaturase) [Source:VB External Description%3BAcc:AGAP001713]
aga-miR-305-5p	AGAP001713-RA	5393	5421	-19.6	0	0	1	0	0	4.50638	15.5281	24.2062	32.4352	0.1	stearoyl-CoA desaturase (delta-9 desaturase) [Source:VB External Description%3BAcc:AGAP001713]
aga-miR-305-5p	AGAP001713-RA	6321	6352	-20.7	0	0	0	6	0	0.1	0.1	0.1	0.1	0.1	stearoyl-CoA desaturase (delta-9 desaturase) [Source:VB External Description%3BAcc:AGAP001713]
aga-miR-305-5p	AGAP007753-RB	1525	1610	-23.8	106	3	7	0	1	5.63297	0.1	7.64405	0.1	0.1	non des
aga-miR-305-5p	AGAP007917-RA	5036	5066	-20.6	1	17	0	0	0	0.1	0.1	0.1	0.1	0.1	ATP-binding cassette transporter (ABC transporter) family C member 12 [Source:VB Community Annotation%3BAcc:AGAP007917]
aga-miR-305-5p	AGAP000792-RA	2649	2685	-19.5	0	0	2	0	0	0.1	0.1	18.4731	10.964	8.16013	adenosylhomocysteinase [Source:VB External Description%3BAcc:AGAP000792]
aga-miR-305-5p	AGAP003402-RA	7220	7244	-18	0	0	0	2	0	0.1	0.1	3.18502	5.02518	0.1	non des
aga-miR-305-5p	AGAP007253-RB	4637	4728	-27.1	1	0	0	0	0	0.1	0.1	0.1	0.1	3.06005	Hippocampus abundant gene transcript 1 [Source:VB External Description%3BAcc:AGAP007253]
aga-miR-305-5p	AGAP005300-RB	5553	5588	-20.5	1	0	0	0	0	0.1	0.1	0.1	0.1	0.1	nuclear factor erythroid 2%2C invertebrate [Source:VB External Description%3BAcc:AGAP005300]
aga-miR-305-5p	AGAP001730-RA	4454	4472	-19.7	0	0	0	1	0	5.25744	8.6267	15.2881	12.7914	9.18014	cyclin G2 [Source:VB External Description%3BAcc:AGAP001730]
aga-miR-305-5p	AGAP001930-RA	1629	1676	-24.7	0	0	0	3	0	0.1	0.1	0.1	0.1	0.1	Heterogeneous nuclear ribonucleoprotein 27C [Source:VB External Description%3BAcc:AGAP001930]
aga-miR-305-5p	AGAP008288-RB	3627	3678	-25.8	0	0	3	0	0	0.1	6.03869	0.1	0.1	0.1	timeless [Source:VB Community Annotation%3BAcc:AGAP008288]
aga-miR-305-5p	AGAP009670-RA	2915	2960	-21.1	10	1	0	0	0	3.37978	0.1	0.1	0.1	0.1	serine protease inhibitor (serpin) 4 [Source:VB Community Annotation%3BAcc:AGAP009670]
aga-miR-305-5p	AGAP010793-RA	543	579	-25.3	40	0	0	0	0	0.1	0.1	0.1	0.1	0.1	synembryn-A [Source:VB External Description%3BAcc:AGAP010793]
aga-miR-305-5p	AGAP008296-RA	731	825	-22	0	0	0	1	0	0.1	0.1	22.2952	33.3489	9.18014	trypsin 1 [Source:VB Community Annotation%3BAcc:AGAP008296]
aga-miR-305-5p	AGAP010139-RD	2408	2461	-19.1	0	0	0	1	0	0.1	0.1	0.1	0.1	0.1	GMP synthase (glutamine-hydrolysing) [Source:VB External Description%3BAcc:AGAP010139]
aga-miR-305-5p	AGAP011751-RA	885	939	-20.5	48	0	0	0	0	6.0085	6.03869	0.1	0.1	0.1	Sorting nexin-33 [Source:VB External Description%3BAcc:AGAP011751]
aga-miR-305-5p	AGAP004144-RA	3391	3446	-20.1	0	0	2	0	0	0.1	7.76403	0.1	0.1	0.1	non des
aga-miR-305-5p	AGAP012581-RA	179	208	-16.6	16	0	0	0	0	6.0085	0.1	0.1	0.1	0.1	non des
aga-miR-305-5p	AGAP008054-RB	669	701	-18.6	0	0	2	0	0	0.1	0.1	114.661	0.1	18.8703	sensory appendage protein 3 [Source:VB Community Annotation%3BAcc:AGAP008054]
aga-miR-305-5p	AGAP008054-RB	1029	1064	-13.5	0	0	1	0	0	0.1	0.1	242.699	0.1	34.1705	sensory appendage protein 3 [Source:VB Community Annotation%3BAcc:AGAP008054]
aga-miR-305-5p	AGAP007248-RA	6559	6600	-28.1	32	0	0	0	0	16.5234	9.48937	0.1	0.1	0.1	Neuronal calcium sensor 2 [Source:VB External Description%3BAcc:AGAP007248]
aga-miR-305-5p	AGAP011828-RA	301	352	-21.6	0	0	0	2	0	0.1	0.1	0.1	29.6942	22.4403	cathepsin L [Source:VB External Description%3BAcc:AGAP011828]
aga-miR-305-5p	AGAP000129-RA	2628	2664	-24	0	0	0	1	0	0.1	0.1	0.1	0.1	0.1	non des
aga-miR-305-5p	AGAP003509-RF	3928	3943	-21.7	0	0	0	1	0	0.1	0.1	0.1	0.1	0.1	Complexin%2C isoform V [Source:VB External Description%3BAcc:AGAP003509]
aga-miR-305-5p	AGAP006711-RA	904	939	-20.7	22	2	0	0	0	0.1	0.1	0.1	0.1	0.1	chymotrypsin-2 [Source:VB Community Annotation%3BAcc:AGAP006711]
aga-miR-305-5p	AGAP001174-RA	669	687	-23.3	26	1	0	0	0	0.1	0.1	0.1	0.1	0.1	14.5 kDa salivary peptide [Source:VB External Description%3BAcc:AGAP001174]
aga-miR-305-5p	AGAP008432-RB	582	613	-24	0	0	1	0	0	2.25319	0.1	0.1	0.1	0.1	non des
aga-miR-305-5p	AGAP008805-RA	2648	2710	-27.4	0	0	9	0	0	0.1	0.1	0.1	0.1	0.1	ubiquitin carboxyl-terminal hydrolase 3 [Source:VB External Description%3BAcc:AGAP008805]
aga-miR-305-5p	AGAP002076-RA	2403	2442	-18.2	0	0	5	0	0	10.1393	33.6441	105.106	19.6439	22.9504	heat shock 70kDa protein 1/8 [Source:VB External Description%3BAcc:AGAP002076]
aga-miR-305-5p	AGAP002952-RB	671	705	-17.9	43	0	0	0	0	0.1	0.1	0.1	0.1	0.1	#N/A
aga-miR-305-5p	AGAP004764-RA	1213	1266	-22.9	0	0	5	0	0	0.1	0.1	0.1	0.1	0.1	non des
aga-miR-305-5p	AGAP013754-RA	453	519	-21.8	0	0	0	5	0	0.1	0.1	0.1	0.1	0.1	non des
aga-miR-305-5p	AGAP004934-RA	3744	3768	-22.2	0	0	7	0	0	0.1	6.03869	0.1	0.1	0.1	galectin 3 [Source:VB Community Annotation%3BAcc:AGAP004934]
aga-miR-305-5p	AGAP002499-RA	1954	2016	-18.3	1	0	0	0	0	7.88616	43.1335	85.3586	24.2122	8.67013	methylmalonate-semialdehyde dehydrogenase (acylating)%2C mitochondrial [Source:VB External Description%3BAcc:AGAP002499]
aga-miR-305-5p	AGAP005904-RA	2429	2514	-23.4	60	0	0	0	0	4.88191	7.76403	0.1	6.85252	18.8703	guanine nucleotide-binding protein G(i) subunit alpha [Source:VB External Description%3BAcc:AGAP005904]
aga-miR-305-5p	AGAP004472-RA	2230	2310	-21	0	0	0	0	1	0.1	0.1	0.1	0.1	0.1	non des
aga-miR-305-5p	AGAP000662-RA	1728	1765	-21.6	0	0	6	0	0	0.1	0.1	0.1	0.1	0.1	forkhead box protein K [Source:VB External Description%3BAcc:AGAP000662]
aga-miR-305-5p	AGAP002243-RA	874	921	-21.1	0	0	0	1	0	0.1	0.1	0.1	0.1	0.1	Ankyrin repeat and FYVE domain-containing protein 1 [Source:VB External Description%3BAcc:AGAP002243]
aga-miR-305-5p	AGAP009389-RB	1965	2020	-25.5	61	0	0	0	0	7.51063	0.1	0.1	0.1	0.1	non des
aga-miR-305-5p	AGAP012100-RA	666	709	-23.6	0	0	3	0	0	0.1	0.1	10.8291	7.76618	0.1	40S ribosomal protein S26 [Source:VB Community Annotation%3BAcc:AGAP012100]
aga-miR-305-5p	AGAP000783-RA	2250	2280	-23	0	0	4	0	0	0.1	0.1	0.1	6.85252	0.1	non des
aga-miR-305-5p	AGAP007667-RA	3212	3259	-19.9	0	0	3	0	0	11.2659	6.90136	7.00705	0.1	0.1	Sugar transporter ERD6-like 4 [Source:VB External Description%3BAcc:AGAP007667]
aga-miR-305-5p	AGAP003733-RA	1109	1170	-21.5	0	0	4	0	0	5.25744	0.1	9.55507	2.74101	0.1	Alpha-tocopherol transfer protein-like protein [Source:VB External Description%3BAcc:AGAP003733]
aga-miR-305-5p	AGAP028364-RA	252	293	-27.3	39	1	3	0	1	6.75956	0.1	0.1	0.1	19.3803	cytochrome c oxidase subunit I [Source:VB Community Annotation%3BAcc:AGAP028364]
aga-miR-305-5p	AGAP002705-RA	362	440	-21.8	67	1	0	0	0	7.51063	0.1	0.1	0.1	0.1	non des
aga-miR-305-5p	AGAP013538-RA	6180	6253	-22.8	0	0	10	0	0	0.1	0.1	3.18502	0.1	4.08006	non des
aga-miR-305-5p	AGAP013538-RA	2401	2424	-24.3	0	0	1	0	0	0.1	0.1	0.1	0.1	0.1	non des
aga-miR-305-5p	AGAP003597-RB	1859	1931	-18	0	0	0	2	0	0.1	0.1	0.1	5.02518	9.18014	histone-lysine N-methyltransferase SUV39H [Source:VB External Description%3BAcc:AGAP003597]
aga-miR-278-3p	AGAP003507-RA	1158	1205	-23.4	0	0	3	0	0	0.1	0.1	0.1	0.1	0.1	charged multivesicular body protein 3 [Source:VB External Description%3BAcc:AGAP003507]
aga-miR-278-3p	AGAP001194-RA	2943	2978	-26	0	0	8	0	0	0.1	0.1	0.1	0.1	0.1	non des
aga-miR-278-3p	AGAP007790-RC	1197	1266	-30.1	1	0	0	0	0	0.1	0.1	0.1	0.1	4.08006	sodium/potassium-transporting ATPase subunit beta [Source:VB External Description%3BAcc:AGAP007790]
aga-miR-278-3p	AGAP007790-RC	868	895	-28.8	0	0	5	0	0	2.62872	0.1	0.1	0.1	0.1	sodium/potassium-transporting ATPase subunit beta [Source:VB External Description%3BAcc:AGAP007790]
aga-miR-278-3p	AGAP010551-RA	8611	8634	-21.3	0	0	5	0	0	0.1	0.1	0.1	0.1	0.1	STE20-like kinase [Source:VB External Description%3BAcc:AGAP010551]
aga-miR-278-3p	AGAP007790-RB	1375	1447	-30.1	1	0	0	0	0	4.88191	0.1	0.1	0.1	0.1	sodium/potassium-transporting ATPase subunit beta [Source:VB External Description%3BAcc:AGAP007790]
aga-miR-278-3p	AGAP011128-RA	3238	3255	-22.3	1	0	0	0	0	0.1	0.1	0.1	0.1	0.1	defective proboscis extension response [Source:VB External Description%3BAcc:AGAP011128]
aga-miR-278-3p	AGAP007790-RA	1173	1247	-30.1	0	53	0	0	0	0.1	10.352	0.1	0.1	0.1	sodium/potassium-transporting ATPase subunit beta [Source:VB External Description%3BAcc:AGAP007790]
aga-miR-278-3p	AGAP008536-RA	2057	2095	-18.6	0	0	7	0	0	0.1	0.1	10.1921	4.56834	5.61009	non des
aga-miR-278-3p	AGAP004993-RA	3033	3096	-29.8	18	0	0	0	0	0.1	0.1	0.1	0.1	0.1	laminin subunit alpha [Source:VB External Description%3BAcc:AGAP004993]
aga-miR-278-3p	AGAP012335-RA	851	902	-23.6	0	0	5	0	0	0.1	0.1	0.1	0.1	0.1	structure-specific recognition protein 1 [Source:VB External Description%3BAcc:AGAP012335]
aga-miR-278-3p	AGAP007308-RA	3788	3829	-29.4	12	0	0	0	0	4.50638	0.1	7.64405	0.1	0.1	non des
aga-miR-278-3p	AGAP005263-RA	1858	1934	-24.6	30	0	0	0	0	3.75531	0.1	0.1	0.1	0.1	protein transport protein SEC24 [Source:VB External Description%3BAcc:AGAP005263]
aga-miR-278-3p	AGAP007754-RA	474	501	-26.5	1	0	0	0	0	0.1	0.1	0.1	0.1	0.1	non des
aga-miR-283-5p	AGAP010875-RA	917	955	-15.8	0	0	0	1	0	0.1	0.1	0.1	1.82734	0.1	Ras-related protein Rab-18 [Source:VB External Description%3BAcc:AGAP010875]
aga-miR-283-5p	AGAP004867-RA	1447	1491	-16.9	0	8	0	0	0	14.2702	6.03869	0.1	0.1	0.1	V-type H+-transporting ATPase subunit G [Source:VB External Description%3BAcc:AGAP004867]
aga-miR-283-5p	AGAP008731-RA	2235	2282	-17.8	0	0	5	0	0	0.1	0.1	37.5833	10.964	0.1	Laccase-like multicopper oxidase 2 [Source:VB External Description%3BAcc:AGAP008731]
aga-miR-283-5p	AGAP005117-RA	863	921	-13	0	0	1	0	0	0.1	0.1	0.1	0.1	0.1	polyadenylate-binding protein 2 [Source:VB External Description%3BAcc:AGAP005117]
aga-miR-283-5p	AGAP010393-RA	4275	4296	-18	0	0	1	0	0	0.1	0.1	0.1	5.48201	0.1	non des
aga-miR-283-5p	AGAP028364-RA	540	589	-16.9	0	0	0	4	0	20.2787	131.988	134.408	922.349	114.242	cytochrome c oxidase subunit I [Source:VB Community Annotation%3BAcc:AGAP028364]
aga-miR-283-5p	AGAP004631-RA	616	654	-15.7	0	0	3	0	1	0.1	0.1	0.1	0.1	0.1	non des
aga-miR-283-5p	AGAP004372-RA	314	337	-18.7	0	0	4	0	1	4.13084	9.48937	7.00705	0.1	0.1	Elongation of very long chain fatty acids protein 1 [Source:VB External Description%3BAcc:AGAP004372]
aga-miR-283-5p	AGAP010460-RA	132	162	-14.3	0	0	1	0	0	0.1	0.1	0.1	0.1	0.1	RhoA activator C11orf59 homolog [Source:VB External Description%3BAcc:AGAP010460]
aga-miR-283-5p	AGAP002841-RB	52	72	-16	1	0	0	0	0	0.1	0.1	0.1	0.1	0.1	pyridoxal phosphate phosphatase PHOSPHO2 [Source:VB External Description%3BAcc:AGAP002841]
aga-miR-283-5p	AGAP012751-RA	418	492	-19.8	0	0	0	1	0	2.62872	0.1	3.82203	21.0144	0.1	non des
aga-miR-283-5p	AGAP002951-RA	7487	7509	-13.3	0	0	0	2	0	3.37978	0.1	0.1	0.1	0.1	BTB/POZ domain-containing protein 7 [Source:VB External Description%3BAcc:AGAP002951]
aga-miR-283-5p	AGAP005290-RA	7314	7354	-20.4	0	0	0	15	0	17.65	25.0174	7.00705	5.93885	4.59007	non des
aga-miR-283-5p	AGAP004535-RA	2905	2948	-20.5	0	0	4	0	0	0.1	0.1	0.1	0.1	3.57006	Exportin 7 [Source:VB External Description%3BAcc:AGAP004535]
aga-miR-283-5p	AGAP004535-RA	2958	2990	-12.6	0	0	2	0	0	0.1	0.1	0.1	0.1	3.57006	Exportin 7 [Source:VB External Description%3BAcc:AGAP004535]
aga-miR-283-5p	AGAP008688-RA	1657	1685	-12.6	0	32	0	0	0	0.1	16.3907	39.4943	6.85252	12.7502	non des
aga-miR-283-5p	AGAP001624-RA	1796	1842	-17.9	0	32	0	0	0	0.1	0.1	13.3771	10.0504	0.1	non des
aga-miR-283-5p	AGAP005869-RA	2509	2527	-11.3	0	0	0	1	0	12.3925	15.5281	4.45903	0.1	0.1	non des
aga-miR-283-5p	AGAP001609-RA	3513	3599	-18.8	0	0	10	30	0	33.7978	12.94	10.8291	37.0036	0.1	E3 ubiquitin-protein ligase MYLIP [Source:VB External Description%3BAcc:AGAP001609]
aga-miR-283-5p	AGAP001609-RA	2809	2866	-19.8	0	0	0	1	0	7.88616	0.1	8.28106	22.3849	0.1	E3 ubiquitin-protein ligase MYLIP [Source:VB External Description%3BAcc:AGAP001609]
aga-miR-283-5p	AGAP004891-RA	1107	1187	-12.2	0	0	1	0	0	0.1	0.1	0.1	0.1	0.1	metallophosphoesterase domain-containing protein 1 [Source:VB External Description%3BAcc:AGAP004891]
aga-miR-283-5p	AGAP001082-RA	99	145	-16.8	0	0	4	0	0	2.25319	0.1	23.5692	6.39568	4.59007	saposin [Source:VB External Description%3BAcc:AGAP001082]
aga-miR-283-5p	AGAP009685-RA	1597	1681	-18.6	0	0	5	0	0	68.3467	97.4817	0.1	8.67985	7.14011	aspartate aminotransferase%2C mitochondrial [Source:VB External Description%3BAcc:AGAP009685]
aga-miR-283-5p	AGAP005091-RD	517	550	-13.4	0	0	0	3	0	0.1	0.1	0.1	0.1	0.1	protein GDAP2 homolog [Source:VB External Description%3BAcc:AGAP005091]
aga-miR-283-5p	AGAP011745-RA	200	282	-16.3	0	0	1	0	0	4.50638	0.1	0.1	0.1	0.1	non des
aga-miR-283-5p	AGAP013540-RA	4837	4930	-14.5	2	21	1	0	0	0.1	0.1	7.00705	0.1	0.1	non des
aga-miR-283-5p	AGAP013495-RA	4747	4771	-19.2	14	0	0	0	0	0.1	0.1	0.1	0.1	0.1	non des
aga-miR-283-5p	AGAP003043-RA	5052	5089	-20.4	0	0	0	1	0	0.1	0.1	3.82203	7.30935	8.67013	#N/A
aga-miR-283-5p	AGAP028576-RA	3628	3674	-12.9	0	0	5	0	0	0.1	0.1	0.1	0.1	0.1	non des
aga-miR-283-5p	AGAP011828-RA	302	351	-15.4	0	0	0	2	0	0.1	0.1	0.1	29.6942	22.4403	cathepsin L [Source:VB External Description%3BAcc:AGAP011828]
aga-miR-283-5p	AGAP003240-RA	1030	1059	-13.5	72	2	0	0	0	6.0085	0.1	0.1	0.1	0.1	Protein jagunal [Source:VB External Description%3BAcc:AGAP003240]
aga-miR-283-5p	AGAP001032-RB	1762	1840	-14.9	0	0	4	0	0	3.37978	6.90136	0.1	4.56834	6.6301	Interferon-related developmental regulator 1 [Source:VB External Description%3BAcc:AGAP001032]
aga-miR-283-5p	AGAP006959-RA	1563	1585	-21.6	0	0	1	0	0	9.76381	8.6267	31.8502	5.93885	0.1	molecular chaperone HtpG [Source:VB External Description%3BAcc:AGAP006959]
aga-miR-283-5p	AGAP004446-RA	6408	6436	-15	0	0	4	0	0	0.1	0.1	0.1	0.1	3.57006	non des
aga-miR-283-5p	AGAP009430-RA	100	154	-16	0	0	5	0	0	0.1	0.1	0.1	0.1	0.1	non des
aga-miR-283-5p	AGAP005245-RJ	4387	4416	-19.1	0	0	2	0	0	7.13509	0.1	0.1	0.1	0.1	non des
aga-miR-283-5p	AGAP001127-RA	609	633	-14.4	0	0	0	3	0	0.1	0.1	0.1	0.1	0.1	P37NB protein [Source:VB External Description%3BAcc:AGAP001127]
aga-miR-283-5p	AGAP002074-RA	467	499	-15.7	0	0	0	4	0	0.1	0.1	0.1	0.1	0.1	non des
aga-miR-283-5p	AGAP006142-RA	3128	3159	-14.1	0	0	0	4	0	0.1	0.1	0.1	4.11151	5.10008	Beta-1%2C3-galactosyltransferase [Source:VB External Description%3BAcc:AGAP006142]
aga-miR-283-5p	AGAP005313-RA	127	145	-16.1	1	0	0	0	0	0.1	0.1	0.1	0.1	0.1	non des
aga-miR-283-5p	AGAP012440-RA	2495	2540	-20.1	0	0	6	0	0	0.1	0.1	0.1	0.1	0.1	Alpha-1%2C3-mannosyl-glycoprotein 4-beta-N-acetylglucosaminyltransferase A [Source:VB External Description%3BAcc:AGAP012440]
aga-miR-283-5p	AGAP000847-RB	2205	2223	-18.8	0	0	0	1	0	0.1	0.1	0.1	0.1	0.1	CDC-like kinase [Source:VB External Description%3BAcc:AGAP000847]
aga-miR-283-5p	AGAP009058-RA	1419	1463	-16.8	0	0	0	1	0	0.1	0.1	0.1	0.1	0.1	exocyst complex component 3 [Source:VB Community Annotation%3BAcc:AGAP009058]
aga-miR-283-5p	AGAP000145-RA	2655	2682	-16	0	0	4	0	0	0.1	0.1	0.1	9.59352	0.1	ubiquitin-conjugating enzyme E2D [Source:VB External Description%3BAcc:AGAP000145]
aga-miR-283-5p	AGAP008132-RA	3032	3057	-21.1	0	0	2	0	0	0.1	0.1	0.1	0.1	0.1	beta-1%2C4-mannosyl-glycoprotein beta-1%2C4-N-acetylglucosaminyltransferase [Source:VB External Description%3BAcc:AGAP008132]
aga-miR-283-5p	AGAP008132-RA	2928	2951	-21.5	0	0	0	2	0	0.1	0.1	0.1	0.1	0.1	beta-1%2C4-mannosyl-glycoprotein beta-1%2C4-N-acetylglucosaminyltransferase [Source:VB External Description%3BAcc:AGAP008132]
aga-miR-283-5p	AGAP009896-RA	3513	3556	-15.1	0	0	2	0	0	0.1	7.76403	0.1	0.1	7.65012	proton-coupled amino acid transporter [Source:VB External Description%3BAcc:AGAP009896]
aga-miR-283-5p	AGAP028575-RA	2536	2598	-14.1	0	0	0	1	0	0.1	0.1	0.1	0.1	0.1	non des
aga-miR-283-5p	AGAP010305-RA	891	924	-17.9	0	0	9	0	0	0.1	0.1	0.1	0.1	0.1	WD repeat and SOF domain-containing protein 1 [Source:VB External Description%3BAcc:AGAP010305]
aga-miR-283-5p	AGAP006817-RA	3042	3084	-17.2	0	0	3	0	0	0.1	0.1	0.1	0.1	0.1	FACT complex subunit SPT16 [Source:VB External Description%3BAcc:AGAP006817]
aga-miR-283-5p	AGAP003663-RA	2628	2674	-13.8	0	32	0	0	0	5.63297	0.1	24.8432	13.2482	39.2706	ATP-dependent RNA helicase DBP2 [Source:VB External Description%3BAcc:AGAP003663]
aga-miR-283-5p	AGAP003926-RA	1686	1722	-19.5	0	0	5	0	0	0.1	0.1	0.1	0.1	0.1	non des
aga-miR-283-5p	AGAP004692-RA	2230	2252	-16.7	0	0	3	0	0	0.1	0.1	0.1	0.1	0.1	non des
aga-miR-283-5p	AGAP001064-RA	57	90	-20.9	0	0	3	0	0	0.1	0.1	3.18502	0.1	0.1	Transmembrane emp24 domain-containing protein 10 precursor [Source:VB External Description%3BAcc:AGAP001064]
aga-miR-283-5p	AGAP000167-RA	2095	2153	-18.1	0	0	2	0	0	22.9074	23.2921	13.3771	42.0288	99.4515	Lipid storage droplets surface-binding protein 2 [Source:VB External Description%3BAcc:AGAP000167]
aga-miR-283-5p	AGAP012282-RA	2552	2571	-19.3	0	0	0	6	0	0.1	0.1	0.1	0.1	0.1	non des
aga-miR-283-5p	AGAP005063-RA	2152	2208	-18.7	34	0	0	0	0	0.1	0.1	0.1	5.02518	0.1	RAN binding protein 9 [Source:VB External Description%3BAcc:AGAP005063]
aga-miR-283-5p	AGAP008501-RA	1643	1667	-13.3	0	0	3	0	0	5.63297	0.1	0.1	0.1	0.1	glutaryl-CoA dehydrogenase [Source:VB External Description%3BAcc:AGAP008501]
aga-miR-283-5p	AGAP010315-RA	1632	1671	-17.8	0	28	0	0	0	0.1	0.1	0.1	0.1	0.1	nardilysin [Source:VB External Description%3BAcc:AGAP010315]
aga-miR-283-5p	AGAP000433-RB	2343	2367	-17.3	0	0	1	0	0	20.2787	24.1548	0.1	0.1	5.10008	Ras-related protein Rab-39B [Source:VB External Description%3BAcc:AGAP000433]
aga-miR-283-5p	AGAP000462-RA	1319	1384	-13	0	0	15	0	0	10.8904	6.90136	29.3022	11.4209	15.8102	peptidyl-prolyl isomerase F (cyclophilin D) [Source:VB External Description%3BAcc:AGAP000462]
aga-miR-283-5p	AGAP003114-RB	3714	3747	-16.2	0	0	5	0	0	9.76381	14.6654	0.1	3.19784	0.1	protein phosphatase 1%2C catalytic subunit [Source:VB External Description%3BAcc:AGAP003114]
aga-miR-283-5p	AGAP010638-RA	7995	8043	-16.4	0	0	4	0	0	0.1	0.1	0.1	0.1	0.1	Ca2+ transporting ATPase%2C plasma membrane [Source:VB External Description%3BAcc:AGAP010638]
aga-miR-283-5p	AGAP010638-RA	9647	9680	-14.5	0	0	0	6	0	2.25319	5.17602	0.1	0.1	0.1	Ca2+ transporting ATPase%2C plasma membrane [Source:VB External Description%3BAcc:AGAP010638]
aga-miR-283-5p	AGAP005886-RA	4904	4941	-15.7	0	0	0	4	0	0.1	0.1	0.1	6.39568	0.1	non des
aga-miR-283-5p	AGAP002461-RA	4005	4053	-15.3	2	41	0	0	0	0.1	0.1	0.1	15.0755	0.1	non des
aga-miR-283-5p	AGAP003860-RC	4584	4620	-17.1	0	0	3	0	0	4.50638	7.76403	0.1	0.1	0.1	#N/A
aga-miR-283-5p	AGAP010445-RA	898	945	-13.6	0	0	3	0	0	0.1	0.1	10.8291	0.1	0.1	Rab11 family-interacting protein 3/4 [Source:VB External Description%3BAcc:AGAP010445]
aga-miR-283-5p	AGAP009522-RA	6748	6797	-13	0	0	0	1	0	9.76381	7.76403	7.64405	0.1	0.1	Fibronectin type-III domain-containing protein 3a [Source:VB External Description%3BAcc:AGAP009522]
aga-miR-283-5p	AGAP007726-RA	4974	4990	-17.3	0	1	0	0	0	0.1	0.1	0.1	0.1	0.1	ArfGAP with SH3 domain%2C ankyrin repeat and PH domain 2 [Source:VB External Description%3BAcc:AGAP007726]
aga-miR-283-5p	AGAP001987-RA	5178	5199	-12.3	0	0	1	0	0	8.63722	0.1	0.1	0.1	0.1	non des
aga-miR-283-5p	AGAP011569-RA	1782	1830	-17.1	0	0	6	0	0	0.1	0.1	0.1	0.1	0.1	secretory phospholipase A2 [Source:VB External Description%3BAcc:AGAP011569]
aga-miR-283-5p	AGAP007118-RA	8279	8327	-13.6	0	0	3	0	0	0.1	0.1	0.1	3.65468	0.1	non des
aga-miR-283-5p	AGAP002587-RA	1879	1918	-14	0	0	3	0	0	3.75531	0.1	0.1	0.1	0.1	non des
aga-miR-283-5p	AGAP009180-RA	2420	2473	-16.2	0	0	1	0	0	0.1	0.1	0.1	0.1	0.1	Protein son of sevenless [Source:VB External Description%3BAcc:AGAP009180]
aga-miR-283-5p	AGAP006243-RA	2746	2792	-15.9	0	0	0	1	0	5.25744	0.1	0.1	0.1	0.1	phosphatidylinositol-4%2C5-bisphosphate 4-phosphatase [Source:VB External Description%3BAcc:AGAP006243]
aga-miR-283-5p	AGAP001873-RA	3230	3269	-22.7	0	0	0	2	0	0.1	0.1	0.1	0.1	3.57006	non des
aga-miR-283-5p	AGAP004598-RA	1364	1383	-16.1	0	0	3	0	0	15.7723	18.9787	30.5762	5.93885	0.1	phosphoserine aminotransferase [Source:VB External Description%3BAcc:AGAP004598]
aga-miR-281-3p	AGAP006357-RA	90	124	-21.6	0	34	0	0	0	0.1	6.03869	0.1	0.1	0.1	WD repeat-containing protein 42A [Source:VB External Description%3BAcc:AGAP006357]
aga-miR-281-3p	AGAP028604-RE	956	1011	-23.9	0	0	6	0	1	0.1	0.1	0.1	0.1	0.1	non des
aga-miR-281-3p	AGAP009108-RA	225	242	-16.7	0	0	0	1	0	0.1	0.1	0.1	0.1	0.1	non des
aga-miR-281-3p	AGAP013540-RA	1603	1629	-24.2	0	0	3	0	0	19.9032	26.7428	0.1	0.1	3.57006	non des
aga-miR-281-3p	AGAP001716-RA	8233	8251	-21.8	0	0	2	0	0	6.75956	0.1	0.1	0.1	0.1	tubby [Source:VB External Description%3BAcc:AGAP001716]
aga-miR-281-3p	AGAP007452-RB	4974	5008	-20.5	0	0	2	0	0	0.1	0.1	0.1	0.1	4.08006	neuronal guanine nucleotide exchange factor [Source:VB External Description%3BAcc:AGAP007452]
aga-miR-281-3p	AGAP011336-RA	7721	7736	-18.1	1	0	0	0	0	3.37978	0.1	0.1	0.1	0.1	non des
aga-miR-281-3p	AGAP011336-RA	7170	7193	-20.2	0	0	2	0	0	0.1	0.1	3.18502	0.1	0.1	non des
aga-miR-281-3p	AGAP000235-RA	1017	1049	-27.4	0	0	0	4	0	0.1	0.1	14.6511	30.1511	31.1105	Thymosin [Source:VB External Description%3BAcc:AGAP000235]
aga-miR-281-3p	AGAP009074-RA	1880	1916	-19.1	0	0	0	1	0	4.50638	0.1	0.1	0.1	0.1	atrophin-1 interacting protein 5 (WW domain containing E3 ubiquitin protein li [Source:VB External Description%3BAcc:AGAP009074]
aga-miR-281-3p	AGAP006183-RA	3829	3854	-12.5	0	0	1	0	0	18.0255	18.1161	0.1	0.1	0.1	slit protein [Source:VB External Description%3BAcc:AGAP006183]
aga-miR-281-3p	AGAP005570-RA	2155	2180	-18.1	0	0	2	0	0	12.7681	0.1	0.1	0.1	0.1	non des
aga-miR-281-3p	AGAP008184-RA	4642	4696	-16.8	0	0	5	0	0	2.25319	0.1	0.1	0.1	0.1	phospholipid-translocating ATPase [Source:VB External Description%3BAcc:AGAP008184]
aga-miR-281-3p	AGAP009311-RC	1276	1314	-17.2	0	0	0	4	0	0.1	0.1	0.1	13.705	3.06005	Tocopherol (alpha) transfer protein-like [Source:VB External Description%3BAcc:AGAP009311]
aga-miR-281-3p	AGAP008637-RA	588	626	-17.3	0	0	10	0	0	0.1	0.1	0.1	0.1	0.1	autophagy related gene [Source:VB Community Annotation%3BAcc:AGAP008637]
aga-miR-281-3p	AGAP001730-RA	9436	9480	-25.4	0	0	0	3	0	0.1	8.6267	21.6581	13.705	23.4604	cyclin G2 [Source:VB External Description%3BAcc:AGAP001730]
aga-miR-281-3p	AGAP007503-RB	8721	8808	-22.6	0	0	1	0	0	0.1	0.1	0.1	0.1	11.2202	#N/A
aga-miR-281-3p	AGAP000792-RA	5654	5723	-20.8	0	1	0	0	0	16.5234	17.2534	0.1	4.56834	0.1	adenosylhomocysteinase [Source:VB External Description%3BAcc:AGAP000792]
aga-miR-281-3p	AGAP002351-RA	2535	2564	-22.3	0	25	0	0	0	0.1	0.1	0.1	2.74101	0.1	nuclear pore complex protein Nup98-Nup96 [Source:VB External Description%3BAcc:AGAP002351]
aga-miR-281-3p	AGAP012167-RA	2357	2434	-17	0	0	1	0	0	3.37978	11.2147	12.1031	0.1	0.1	phosphoglucose isomerase (glucose-6-phosphate isomerase) [Source:VB Community Annotation%3BAcc:AGAP012167]
aga-miR-281-3p	AGAP013300-RA	409	437	-25.7	0	0	0	1	0	0.1	0.1	0.1	0.1	0.1	non des
aga-miR-281-3p	AGAP006017-RA	4127	4179	-21.6	35	0	0	0	0	0.1	0.1	0.1	0.1	7.65012	serine/threonine-protein phosphatase 6 regulatory subunit 3 [Source:VB External Description%3BAcc:AGAP006017]
aga-miR-281-3p	AGAP004732-RA	2532	2576	-22.5	0	0	3	0	0	0.1	0.1	0.1	0.1	0.1	non des
aga-miR-281-3p	AGAP012403-RA	504	587	-21.3	0	0	5	0	1	0.1	0.1	8.91806	0.1	0.1	non des
aga-miR-281-3p	AGAP002076-RA	578	608	-22.4	0	0	3	0	0	0.1	0.1	0.1	17.8165	20.9103	heat shock 70kDa protein 1/8 [Source:VB External Description%3BAcc:AGAP002076]
aga-miR-281-3p	AGAP007643-RD	156	176	-17.6	1	0	0	0	0	0.1	0.1	0.1	0.1	0.1	Tyrosine 3-monooxygenase/tryptophan 5-monooxygenase activation protein%2C beta polypeptide 2 [Source:VB External Description%3BAcc:AGAP007643]
aga-miR-281-3p	AGAP000029-RA	6453	6486	-19.7	0	0	2	0	0	0.1	0.1	0.1	0.1	8.16013	E1A/CREB-binding protein [Source:VB External Description%3BAcc:AGAP000029]
aga-miR-281-3p	AGAP000029-RA	3584	3653	-26.7	0	0	0	3	0	0.1	0.1	33.7612	63.0431	19.3803	E1A/CREB-binding protein [Source:VB External Description%3BAcc:AGAP000029]
aga-miR-281-3p	AGAP004263-RA	618	646	-23.2	0	0	6	0	0	0.1	0.1	0.1	0.1	0.1	takeout 1 [Source:VB Community Annotation%3BAcc:AGAP004263]
aga-miR-281-3p	AGAP002424-RA	3762	3800	-30.1	0	0	8	0	0	0.1	0.1	6.37004	0.1	0.1	Sema domain%2C seven thrombospondin repeats (type 1 and type 1-like)%2C transmembrane domain [Source:VB External Description%3BAcc:AGAP002424]
aga-miR-281-3p	AGAP001520-RA	5564	5634	-14.1	0	0	0	1	0	16.1478	26.7428	128.675	40.2014	9.18014	protein phosphatase 1%2C regulatory (inhibitor) subunit 3 [Source:VB External Description%3BAcc:AGAP001520]
aga-miR-281-3p	AGAP012288-RA	8389	8446	-24.7	0	0	0	3	0	0.1	0.1	0.1	0.1	0.1	Van gogh [Source:VB External Description%3BAcc:AGAP012288]
aga-miR-281-3p	AGAP010253-RA	773	878	-25.3	0	0	2	0	0	0.1	0.1	0.1	0.1	0.1	20S proteasome subunit alpha 6 [Source:VB External Description%3BAcc:AGAP010253]
aga-miR-281-3p	AGAP010968-RA	1207	1249	-17.3	0	0	1	0	0	0.1	0.1	8.28106	0.1	0.1	CLIP-domain serine protease [Source:VB Community Annotation%3BAcc:AGAP010968]
aga-miR-281-3p	AGAP000958-RA	1196	1268	-19.1	0	0	7	0	0	0.1	0.1	0.1	0.1	0.1	calcium-binding mitochondrial carrier protein Aralar1 [Source:VB External Description%3BAcc:AGAP000958]
aga-miR-281-3p	AGAP004370-RA	102	132	-22.2	0	0	0	3	0	0.1	0.1	0.1	0.1	0.1	transcription initiation factor TFIIA small subunit [Source:VB External Description%3BAcc:AGAP004370]
aga-miR-281-3p	AGAP013142-RA	1041	1096	-23.8	1	0	0	0	0	0.1	0.1	0.1	0.1	0.1	non des
aga-miR-281-3p	AGAP001802-RB	1874	1955	-16.7	2	0	0	0	0	3.00425	0.1	0.1	0.1	0.1	#N/A
aga-miR-281-3p	AGAP010438-RA	3225	3317	-30.2	4	0	0	0	0	2.62872	0.1	0.1	0.1	0.1	nuclear receptor subfamily 0 group A [Source:VB External Description%3BAcc:AGAP010438]
aga-miR-281-3p	AGAP011471-RA	986	1036	-24.4	0	0	0	1	0	0.1	0.1	0.1	0.1	0.1	large subunit GTPase 1 [Source:VB External Description%3BAcc:AGAP011471]
aga-miR-281-3p	AGAP009738-RA	574	652	-27	1	0	3	0	0	0.1	0.1	0.1	5.02518	0.1	glutaredoxin [Source:VB Community Annotation%3BAcc:AGAP009738]
aga-miR-281-3p	AGAP009073-RA	4041	4068	-22.1	0	0	3	0	0	0.1	0.1	4.45903	0.1	0.1	non des
aga-miR-281-3p	AGAP012424-RA	7189	7255	-21.3	0	0	10	0	0	0.1	0.1	7.64405	4.11151	0.1	insulin receptor [Source:VB Community Annotation%3BAcc:AGAP012424]
aga-miR-281-3p	AGAP001936-RB	5170	5225	-15.3	0	0	0	1	0	4.88191	0.1	0.1	0.1	0.1	phosphatidylinositol phospholipase C%2C beta [Source:VB External Description%3BAcc:AGAP001936]
aga-miR-281-3p	AGAP000235-RC	1028	1081	-27.4	0	0	5	2	0	15.7723	0.1	25.4802	29.6942	7.65012	Thymosin [Source:VB External Description%3BAcc:AGAP000235]
aga-miR-281-3p	AGAP000235-RC	1124	1175	-17.8	0	0	0	2	0	15.7723	0.1	25.4802	29.6942	7.65012	Thymosin [Source:VB External Description%3BAcc:AGAP000235]
aga-miR-281-3p	AGAP010342-RA	3997	4014	-22.4	1	0	0	0	0	0.1	4.31335	0.1	0.1	0.1	non des
aga-miR-281-3p	AGAP010342-RA	5680	5730	-19.9	0	0	3	0	0	3.00425	0.1	0.1	0.1	0.1	non des
aga-miR-281-3p	AGAP003789-RC	4248	4274	-18.3	3	0	0	0	0	24.034	10.352	0.1	2.74101	0.1	#N/A
aga-miR-281-3p	AGAP010189-RA	3213	3252	-19.6	0	0	3	0	0	7.13509	0.1	0.1	2.74101	0.1	non des
aga-miR-281-3p	AGAP005622-RA	4709	4768	-22	0	0	8	1	0	0.1	0.1	0.1	0.1	0.1	F-box protein 33 [Source:VB External Description%3BAcc:AGAP005622]
aga-miR-281-3p	AGAP005622-RA	6359	6394	-17.4	0	0	6	0	0	17.65	16.3907	0.1	0.1	3.57006	F-box protein 33 [Source:VB External Description%3BAcc:AGAP005622]
aga-miR-281-3p	AGAP005622-RA	7272	7318	-26.1	0	0	1	0	0	0.1	0.1	0.1	0.1	0.1	F-box protein 33 [Source:VB External Description%3BAcc:AGAP005622]
aga-miR-281-3p	AGAP002858-RA	3935	3973	-22	0	0	4	0	0	0.1	0.1	13.3771	6.39568	8.16013	sodium/potassium-transporting ATPase subunit alpha [Source:VB External Description%3BAcc:AGAP002858]
aga-miR-281-3p	AGAP007674-RB	2729	2769	-17.5	0	1	0	0	0	0.1	0.1	0.1	0.1	0.1	GIPC PDZ domain containing family%2C member 2 [Source:VB External Description%3BAcc:AGAP007674]
aga-miR-281-3p	AGAP007978-RA	4258	4330	-29.5	0	22	0	0	0	0.1	4.31335	6.37004	0.1	0.1	histone-lysine N-methyltransferase SETDB [Source:VB External Description%3BAcc:AGAP007978]
aga-miR-281-3p	AGAP006461-RA	6498	6527	-20.4	1	0	0	0	0	39.0553	34.5068	9.55507	0.1	9.18014	mitogen-activated protein kinase kinase kinase 13 [Source:VB External Description%3BAcc:AGAP006461]
aga-miR-281-3p	AGAP000820-RA	3050	3065	-14.1	0	0	2	0	0	0.1	6.03869	0.1	0.1	7.14011	cuticular protein RR-2 family 125 [Source:VB Community Annotation%3BAcc:AGAP000820]
aga-miR-281-3p	AGAP000619-RA	4087	4152	-20.3	0	0	15	0	0	3.00425	0.1	3.82203	0.1	0.1	inhibitor of growth protein 3 [Source:VB External Description%3BAcc:AGAP000619]
aga-miR-281-3p	AGAP000217-RA	2759	2779	-22	0	0	2	0	0	0.1	0.1	0.1	0.1	0.1	non des
aga-miR-281-3p	AGAP001352-RA	1015	1068	-19.2	0	0	0	6	0	0.1	7.76403	6.37004	27.4101	0.1	non des
aga-miR-281-3p	AGAP003901-RA	409	478	-15.8	1	0	0	0	0	0.1	0.1	0.1	0.1	0.1	non des
aga-miR-281-3p	AGAP010050-RA	2058	2080	-18.4	0	0	1	0	0	0.1	0.1	0.1	0.1	0.1	non des
aga-miR-281-3p	AGAP009971-RA	1496	1546	-20.2	0	0	3	0	0	0.1	0.1	0.1	0.1	0.1	Elongation factor 4 1 [Source:VB External Description%3BAcc:AGAP009971]
aga-miR-281-3p	AGAP007717-RB	792	844	-21.8	0	0	0	2	0	0.1	0.1	0.1	0.1	0.1	non des
aga-miR-281-3p	AGAP005563-RC	4301	4327	-19.2	0	0	4	0	0	0.1	0.1	26.1172	0.1	0.1	facilitated trehalose transporter Tret1 [Source:VB Community Annotation%3BAcc:AGAP005563]
aga-miR-281-3p	AGAP005071-RB	2391	2413	-17.1	0	0	1	0	0	0.1	0.1	0.1	0.1	0.1	calcium release-activated calcium channel protein 1 [Source:VB External Description%3BAcc:AGAP005071]
aga-miR-281-3p	AGAP000982-RA	821	857	-18.6	0	0	0	3	0	0.1	0.1	0.1	0.1	0.1	uncharacterized protein Enpp4 [Source:VB External Description%3BAcc:AGAP000982]
aga-miR-281-3p	AGAP011444-RA	542	629	-21.4	0	0	3	0	0	2.62872	0.1	0.1	0.1	0.1	20S proteasome subunit beta 7 [Source:VB External Description%3BAcc:AGAP011444]
aga-miR-281-3p	AGAP002957-RA	2579	2623	-20.5	0	0	9	0	0	0.1	0.1	0.1	0.1	5.10008	presenilin 1 [Source:VB External Description%3BAcc:AGAP002957]
aga-miR-281-3p	AGAP004940-RA	160	214	-27.7	0	0	5	0	0	0.1	0.1	0.1	0.1	9.18014	cAMP-dependent protein kinase regulator [Source:VB External Description%3BAcc:AGAP004940]
aga-miR-281-3p	AGAP007537-RB	16932	16972	-23	0	0	2	0	0	0.1	0.1	0.1	0.1	0.1	non des
aga-miR-281-3p	AGAP004332-RA	2542	2584	-24.3	0	0	5	0	1	0.1	0.1	7.00705	3.65468	6.6301	Macrophage erythroblast attacher [Source:VB External Description%3BAcc:AGAP004332]
aga-miR-281-3p	AGAP001678-RA	4959	4992	-21.1	0	0	3	0	0	0.1	0.1	7.00705	5.02518	0.1	non des
aga-miR-281-3p	AGAP012246-RA	709	728	-21	0	0	1	0	0	0.1	0.1	0.1	0.1	0.1	non des
aga-miR-281-3p	AGAP004323-RA	5068	5133	-20.6	0	0	0	4	0	0.1	0.1	0.1	0.1	0.1	non des
aga-miR-281-3p	AGAP005183-RA	10541	10607	-25.8	20	0	0	0	0	6.75956	0.1	0.1	0.1	0.1	non des
aga-miR-281-3p	AGAP010488-RA	192	227	-22.9	0	0	0	4	0	0.1	0.1	0.1	0.1	0.1	ubiquinone biosynthesis methyltransferase [Source:VB External Description%3BAcc:AGAP010488]
aga-miR-281-3p	AGAP005625-RA	4271	4322	-18.4	1	2	5	0	0	4.13084	7.76403	31.8502	6.85252	0.1	Class A Scavenger Receptor (SRCR domain) with Serine Protease domain. [Source:VB Community Annotation%3BAcc:AGAP005625]
aga-miR-281-3p	AGAP003685-RA	1422	1458	-21.6	0	0	6	0	0	0.1	0.1	0.1	13.2482	0.1	non des
aga-miR-281-3p	AGAP007623-RA	438	468	-23.5	0	0	0	4	0	0.1	0.1	0.1	0.1	0.1	CLIP-associating protein 1/2 [Source:VB External Description%3BAcc:AGAP007623]
aga-miR-281-3p	AGAP010370-RA	696	745	-15.3	0	0	11	0	0	0.1	0.1	7.64405	0.1	0.1	Solute carrier family 17 (anion/sugar transporter)%2C member 5 [Source:VB External Description%3BAcc:AGAP010370]
aga-miR-281-3p	AGAP008227-RA	675	740	-19.8	48	1	0	0	0	5.25744	0.1	0.1	0.1	3.06005	trehalose 6-phosphate synthase/phosphatase [Source:VB External Description%3BAcc:AGAP008227]
aga-miR-281-3p	AGAP010981-RA	9833	9854	-17.8	0	0	3	0	0	46.1903	35.3695	0.1	5.93885	4.59007	non des
aga-miR-281-3p	AGAP004672-RA	4106	4157	-21.9	0	0	5	0	0	0.1	8.6267	0.1	0.1	40.8006	non des
aga-miR-281-3p	AGAP000808-RA	483	511	-25.5	0	0	1	0	0	0.1	0.1	0.1	0.1	0.1	DNA damage-regulated autophagy modulator protein 2 [Source:VB External Description%3BAcc:AGAP000808]
aga-miR-281-3p	AGAP008108-RA	1938	2003	-18.2	0	0	1	0	0	5.25744	6.03869	0.1	0.1	3.57006	Uncharacterized protein [Source:VB External Description%3BAcc:AGAP008108]
aga-miR-281-3p	AGAP011139-RA	9440	9475	-21.6	0	0	0	1	0	0.1	0.1	0.1	0.1	0.1	non des
aga-miR-281-3p	AGAP001711-RA	267	293	-21.3	1	27	4	0	0	0.1	0.1	17.8361	0.1	0.1	NADH dehydrogenase (ubiquinone) Fe-S protein 8 [Source:VB External Description%3BAcc:AGAP001711]
aga-miR-281-3p	AGAP004596-RA	1425	1498	-16.5	0	0	3	0	0	5.63297	6.90136	37.5833	5.02518	0.1	pyruvate kinase [Source:VB Community Annotation%3BAcc:AGAP004596]
aga-miR-281-3p	AGAP001316-RA	952	998	-21.8	0	0	0	6	0	0.1	0.1	0.1	0.1	0.1	non des
aga-miR-281-3p	AGAP006186-RE	2327	2362	-18.4	0	0	0	2	0	0.1	0.1	0.1	3.65468	0.1	calcium-transporting ATPase sarcoplasmic/endoplasmic reticulum type [Source:VB External Description%3BAcc:AGAP006186]
aga-miR-281-3p	AGAP010954-RA	4794	4827	-19	0	0	5	0	0	6.38403	10.352	16.5621	11.4209	26.0104	non des
aga-miR-281-3p	AGAP004420-RA	1054	1081	-17.9	0	0	1	0	0	0.1	0.1	0.1	0.1	0.1	DCN1-like protein 1 [Source:VB External Description%3BAcc:AGAP004420]
aga-miR-281-3p	AGAP005245-RC	2738	2785	-18	8	0	0	0	0	0.1	0.1	0.1	0.1	0.1	non des
aga-miR-281-3p	AGAP028164-RA	2734	2803	-20	0	0	12	1	0	4.13084	0.1	24.8432	0.1	10.2002	non des
aga-miR-281-3p	AGAP012154-RA	1079	1094	-24	0	0	1	0	0	0.1	0.1	0.1	0.1	0.1	#N/A
aga-miR-281-3p	AGAP005120-RA	925	1047	-19	1	0	0	0	0	0.1	0.1	0.1	0.1	0.1	non des
aga-miR-281-3p	AGAP004962-RA	1903	1923	-16.2	0	0	6	0	0	0.1	0.1	6.37004	19.6439	30.6005	cyclin B [Source:VB External Description%3BAcc:AGAP004962]
aga-miR-281-3p	AGAP011369-RA	1318	1344	-15.3	0	0	4	0	0	3.37978	5.17602	7.64405	0.1	0.1	gelsolin [Source:VB External Description%3BAcc:AGAP011369]
aga-miR-281-3p	AGAP007745-RA	652	678	-18.8	0	0	3	0	0	0.1	0.1	0.1	0.1	5.10008	non des
aga-miR-281-3p	AGAP003802-RA	1040	1054	-14.8	0	0	0	1	0	0.1	0.1	0.1	0.1	0.1	non des
aga-miR-281-3p	AGAP001287-RC	5312	5350	-20.2	0	0	0	1	0	0.1	0.1	3.82203	0.1	7.65012	non des
aga-miR-281-3p	AGAP002374-RA	4314	4380	-22.5	0	0	8	0	0	13.8947	20.7041	8.91806	0.1	0.1	heterogeneous nuclear ribonucleoprotein A1/A3 [Source:VB External Description%3BAcc:AGAP002374]
aga-miR-281-3p	AGAP000969-RC	926	971	-26.5	0	0	8	0	0	0.1	0.1	10.8291	0.1	0.1	#N/A
aga-miR-281-3p	AGAP011661-RA	2732	2777	-25.6	0	0	1	1	0	0.1	0.1	0.1	14.6187	0.1	lysine-specific histone demethylase 1 [Source:VB External Description%3BAcc:AGAP011661]
aga-miR-281-3p	AGAP012786-RA	1	72	-19	0	0	0	4	0	0.1	0.1	0.1	0.1	0.1	tRNA
aga-miR-281-3p	AGAP003166-RA	2363	2394	-18.6	0	1	0	0	0	4.88191	87.9923	30.5762	0.1	6.6301	non des
aga-miR-281-3p	AGAP007422-RB	364	408	-17.5	1	42	0	0	0	0.1	6.90136	0.1	0.1	0.1	non des
aga-miR-281-3p	AGAP003153-RA	2116	2229	-20.4	1	0	0	0	0	6.0085	19.8414	19.1101	12.3345	7.14011	V-type proton ATPase catalytic subunit A [Source:VB Community Annotation%3BAcc:AGAP003153]
aga-miR-281-3p	AGAP003153-RA	2957	3015	-21.6	0	0	6	0	0	7.88616	11.2147	12.7401	0.1	5.10008	V-type proton ATPase catalytic subunit A [Source:VB Community Annotation%3BAcc:AGAP003153]
aga-miR-281-3p	AGAP004227-RA	2924	2954	-18.6	0	0	0	1	0	16.8989	16.3907	0.1	0.1	4.59007	ADP-ribosylation factor-like protein [Source:VB External Description%3BAcc:AGAP004227]
aga-miR-281-3p	AGAP009260-RA	2051	2126	-30.9	0	0	9	0	0	0.1	0.1	6.37004	0.1	2.55004	centrin-1 [Source:VB External Description%3BAcc:AGAP009260]
aga-miR-281-3p	AGAP009861-RA	1486	1550	-22.1	35	36	26	0	4	9.76381	0.1	15.2881	0.1	6.12009	Profilin protein [Source:VB External Description%3BAcc:AGAP009861]
aga-miR-281-3p	AGAP009915-RA	2397	2451	-19.1	0	0	3	0	1	0.1	0.1	15.2881	6.39568	0.1	non des
aga-miR-281-3p	AGAP001928-RA	197	234	-23.1	0	0	2	0	0	0.1	0.1	0.1	0.1	10.7102	nucleosome assembly protein 1-like 1 [Source:VB External Description%3BAcc:AGAP001928]
aga-miR-281-3p	AGAP003301-RA	5069	5116	-24.4	0	0	0	3	0	6.0085	0.1	0.1	0.1	0.1	M-phase inducer phosphatase [Source:VB External Description%3BAcc:AGAP003301]
aga-miR-281-3p	AGAP010347-RA	617	681	-22.2	0	0	0	2	0	0.1	0.1	7.64405	7.30935	16.3203	non des
aga-miR-281-3p	AGAP005291-RA	2555	2605	-19.1	33	1	0	0	0	0.1	0.1	0.1	0.1	3.06005	non des
aga-miR-281-3p	AGAP000823-RA	1522	1573	-17.9	0	42	0	0	0	11.2659	10.352	0.1	0.1	0.1	CD81 antigen [Source:VB External Description%3BAcc:AGAP000823]
aga-miR-281-3p	AGAP010957-RA	423	549	-22.1	2	0	0	0	0	4.13084	0.1	14.6511	17.3597	0.1	calmodulin [Source:VB External Description%3BAcc:AGAP010957]
aga-miR-281-3p	AGAP010298-RA	902	958	-25.2	0	0	0	2	0	0.1	5.17602	0.1	0.1	0.1	V-type H+-transporting ATPase subunit D [Source:VB External Description%3BAcc:AGAP010298]
aga-miR-281-3p	AGAP001573-RA	3227	3262	-26.1	0	0	0	4	0	0.1	0.1	15.2881	15.0755	0.1	Ras-related C3 botulinum toxin substrate 1 [Source:VB External Description%3BAcc:AGAP001573]
aga-miR-281-3p	AGAP005543-RA	408	445	-22.5	0	0	3	4	0	0.1	0.1	0.1	0.1	0.1	syntaxin 7 [Source:VB External Description%3BAcc:AGAP005543]
aga-miR-281-3p	AGAP006203-RA	1567	1608	-27.6	0	0	0	9	0	0.1	0.1	0.1	0.1	0.1	F-box protein 28 [Source:VB External Description%3BAcc:AGAP006203]
aga-miR-281-3p	AGAP007198-RB	4361	4385	-22.2	1	0	0	0	0	0.1	0.1	0.1	0.1	0.1	#N/A
aga-miR-281-3p	AGAP002325-RA	1767	1791	-18.9	0	0	1	0	0	0.1	0.1	0.1	0.1	0.1	non des
aga-miR-281-3p	AGAP010304-RB	247	312	-22.2	35	0	0	0	0	3.75531	0.1	0.1	7.30935	3.57006	non des
aga-miR-281-3p	AGAP003160-RA	77	137	-24.7	0	0	0	4	0	0.1	0.1	0.1	0.1	0.1	MAP kinase interacting serine/threonine kinase [Source:VB External Description%3BAcc:AGAP003160]
aga-miR-281-3p	AGAP001757-RA	7188	7217	-22.7	0	0	1	0	0	3.37978	8.6267	13.3771	0.1	0.1	non des
aga-miR-281-3p	AGAP003827-RA	9954	10012	-22.2	0	1	0	0	0	6.0085	0.1	0.1	0.1	0.1	non des
aga-miR-281-3p	AGAP003439-RP	657	688	-23.4	0	0	5	1	0	0.1	0.1	10.8291	12.7914	0.1	non des
aga-miR-281-3p	AGAP013079-RA	1577	1638	-17.7	0	0	4	0	3	8.63722	18.9787	55.4194	7.30935	9.69015	non des
aga-miR-281-3p	AGAP013341-RA	809	839	-14.7	0	0	0	2	0	7.51063	0.1	0.1	0.1	0.1	non des
aga-miR-281-3p	AGAP009341-RA	3319	3359	-20.9	0	0	0	2	0	0.1	0.1	0.1	5.02518	0.1	protein phosphatase 2 (formerly 2A)%2C regulatory subunit B' [Source:VB External Description%3BAcc:AGAP009341]
aga-miR-281-3p	AGAP003860-RC	2045	2069	-22.9	0	0	3	0	0	0.1	0.1	14.6511	4.56834	0.1	#N/A
aga-miR-281-3p	AGAP003421-RA	604	687	-22.2	0	0	2	0	0	0.1	0.1	10.8291	0.1	0.1	non des
aga-miR-281-3p	AGAP010686-RA	4750	4777	-20.1	0	0	4	0	0	0.1	0.1	0.1	0.1	6.6301	non des
aga-miR-281-3p	AGAP001082-RA	1361	1386	-20	0	0	5	0	0	0.1	0.1	0.1	0.1	0.1	saposin [Source:VB External Description%3BAcc:AGAP001082]
aga-miR-281-3p	AGAP001082-RA	8131	8187	-16.1	0	0	0	4	0	0.1	0.1	0.1	0.1	0.1	saposin [Source:VB External Description%3BAcc:AGAP001082]
aga-miR-281-3p	AGAP010365-RA	495	559	-18.4	0	0	0	3	0	0.1	0.1	4.45903	0.1	0.1	non des
aga-miR-281-3p	AGAP012296-RA	164	196	-26.8	0	0	3	0	0	0.1	0.1	0.1	0.1	0.1	cytochrome P450 [Source:VB Community Annotation%3BAcc:AGAP012296]
aga-miR-281-3p	AGAP007683-RA	2652	2684	-21.8	0	0	5	0	0	0.1	0.1	0.1	0.1	0.1	Vacuolar protein sorting-associated protein 35 [Source:UniProtKB/TrEMBL%3BAcc:Q7PT27]
aga-miR-281-3p	AGAP006434-RA	1611	1669	-20.5	0	0	6	0	0	0.1	0.1	8.91806	0.1	4.59007	non des
aga-miR-281-3p	AGAP006434-RA	701	731	-22.1	0	0	1	0	0	0.1	0.1	0.1	0.1	0.1	non des
aga-miR-281-3p	AGAP004593-RA	583	652	-28	0	0	0	14	0	3.00425	0.1	4.45903	0.1	0.1	EH domain-containing protein 1 [Source:VB External Description%3BAcc:AGAP004593]
aga-miR-281-3p	AGAP004371-RA	1017	1091	-17.9	0	0	9	0	0	0.1	0.1	0.1	0.1	0.1	chondroitin 4-sulfotransferase 11 [Source:VB External Description%3BAcc:AGAP004371]
aga-miR-281-3p	AGAP004372-RA	249	279	-20	0	0	5	0	0	0.1	9.48937	0.1	0.1	0.1	Elongation of very long chain fatty acids protein 1 [Source:VB External Description%3BAcc:AGAP004372]
aga-miR-281-3p	AGAP004298-RA	1406	1436	-23.2	0	0	7	0	0	0.1	0.1	3.82203	9.59352	7.65012	Calcineurin beta subunit [Source:VB External Description%3BAcc:AGAP004298]
aga-miR-281-3p	AGAP007970-RA	679	768	-20.8	0	0	0	2	0	0.1	0.1	0.1	0.1	0.1	autophagy related gene [Source:VB Community Annotation%3BAcc:AGAP007970]
aga-miR-281-3p	AGAP008731-RA	120	152	-13.9	1	28	0	0	0	0.1	0.1	0.1	0.1	0.1	Laccase-like multicopper oxidase 2 [Source:VB External Description%3BAcc:AGAP008731]
aga-miR-281-3p	AGAP028461-RA	9400	9451	-28.8	0	0	2	2	0	3.00425	15.5281	0.1	0.1	0.1	non des
aga-miR-281-3p	AGAP013202-RA	815	855	-20.3	0	0	5	0	0	5.63297	9.48937	149.696	15.0755	0.1	non des
aga-miR-281-3p	AGAP013202-RA	621	649	-18.8	0	0	2	0	0	0.1	0.1	0.1	0.1	4.59007	non des
aga-miR-281-3p	AGAP007395-RA	2231	2255	-20.2	0	0	1	0	0	0.1	0.1	6.37004	0.1	0.1	DIS3-like exonuclease 2 [Source:UniProtKB/TrEMBL%3BAcc:Q7QJB5]
aga-miR-281-3p	AGAP010326-RA	238	288	-14.8	0	0	4	0	0	0.1	0.1	0.1	0.1	0.1	aquaporin [Source:VB External Description%3BAcc:AGAP010326]
aga-miR-281-3p	AGAP005287-RA	848	879	-23.1	0	0	2	0	0	0.1	0.1	0.1	0.1	0.1	non des
aga-miR-281-3p	AGAP003439-RQ	677	708	-23.4	0	0	0	5	0	0.1	0.1	0.1	5.02518	0.1	non des
aga-miR-281-3p	AGAP004519-RB	1585	1630	-12.7	0	0	0	3	0	0.1	0.1	7.00705	0.1	0.1	Sideroflexin 1%2C2%2C3 [Source:VB External Description%3BAcc:AGAP004519]
aga-miR-281-3p	AGAP005581-RA	659	684	-21.2	0	0	1	0	0	0.1	5.17602	0.1	0.1	0.1	3-hydroxyisobutyrate dehydrogenase [Source:VB External Description%3BAcc:AGAP005581]
aga-miR-281-3p	AGAP010551-RA	1934	1966	-30.6	0	0	3	0	0	0.1	0.1	0.1	0.1	0.1	STE20-like kinase [Source:VB External Description%3BAcc:AGAP010551]
aga-miR-281-3p	AGAP009973-RA	411	432	-20.9	0	0	1	0	0	0.1	0.1	0.1	0.1	0.1	ATP-dependent metalloprotease [Source:VB External Description%3BAcc:AGAP009973]
aga-miR-281-3p	AGAP002884-RA	2908	2937	-22.9	0	0	2	0	0	4.88191	13.8027	17.8361	0.1	14.2802	V-type H+-transporting ATPase subunit B [Source:VB External Description%3BAcc:AGAP002884]
aga-miR-281-3p	AGAP000865-RA	7506	7552	-20.1	0	0	0	5	0	0.1	0.1	0.1	0.1	3.57006	non des
aga-miR-281-3p	AGAP001710-RA	6792	6875	-27.3	0	0	0	3	0	0.1	0.1	0.1	0.1	0.1	PAX-interacting protein 1 [Source:VB External Description%3BAcc:AGAP001710]
aga-miR-281-3p	AGAP007019-RA	1215	1250	-22.3	0	0	0	2	0	0.1	0.1	0.1	0.1	0.1	strumpellin [Source:VB External Description%3BAcc:AGAP007019]
aga-miR-281-3p	AGAP008762-RB	1068	1156	-21	0	0	14	0	0	18.401	31.0561	117.846	18.7302	0.1	non des
aga-miR-281-3p	AGAP004188-RA	6034	6076	-20.3	0	0	4	0	0	0.1	0.1	0.1	0.1	5.61009	polyhomeotic-like protein 1 [Source:VB External Description%3BAcc:AGAP004188]
aga-miR-281-3p	AGAP009539-RA	1427	1441	-22.2	1	0	1	0	0	0.1	0.1	0.1	0.1	0.1	DNA-directed RNA polymerase I subunit RPA2 [Source:VB External Description%3BAcc:AGAP009539]
aga-miR-281-3p	AGAP012058-RA	491	516	-20.1	3	0	0	0	0	0.1	0.1	0.1	0.1	0.1	PPPDE peptidase domain-containing protein 1 [Source:VB External Description%3BAcc:AGAP012058]
aga-miR-281-3p	AGAP011944-RA	1037	1056	-17.9	1	0	0	0	0	0.1	0.1	0.1	0.1	0.1	non des
aga-miR-281-3p	AGAP009176-RA	8640	8722	-19.5	0	0	1	0	0	3.00425	0.1	24.2062	5.93885	0.1	fatty acid synthase%2C animal type [Source:VB External Description%3BAcc:AGAP009176]
aga-miR-281-3p	AGAP001257-RA	1414	1430	-17.2	0	0	1	0	0	0.1	0.1	0.1	0.1	0.1	UTP--glucose-1-phosphate uridylyltransferase [Source:VB External Description%3BAcc:AGAP001257]
aga-miR-281-3p	AGAP000550-RA	3278	3302	-20.7	0	0	8	0	0	0.1	0.1	0.1	0.1	0.1	non des
aga-miR-281-3p	AGAP008821-RF	2519	2592	-20.6	0	0	0	1	0	0.1	0.1	0.1	0.1	0.1	N-myc downstream regulated [Source:VB External Description%3BAcc:AGAP008821]
aga-miR-281-3p	AGAP000167-RA	1793	1852	-27.4	0	0	4	0	0	13.5191	9.48937	14.6511	20.5575	68.3411	Lipid storage droplets surface-binding protein 2 [Source:VB External Description%3BAcc:AGAP000167]
aga-miR-281-3p	AGAP010805-RA	3091	3125	-22.4	0	0	5	0	0	0.1	0.1	4.45903	0.1	0.1	non des
aga-miR-281-3p	AGAP002500-RA	483	499	-19.7	1	0	0	0	0	0.1	0.1	0.1	0.1	0.1	monothiol glutaredoxin [Source:VB External Description%3BAcc:AGAP002500]
aga-miR-281-3p	AGAP003823-RA	2952	3035	-29.8	0	0	2	0	1	2.25319	0.1	13.3771	0.1	0.1	influenza virus NS1A-binding protein [Source:VB External Description%3BAcc:AGAP003823]
aga-miR-281-3p	AGAP007174-RA	1801	1820	-15.2	0	0	0	1	0	0.1	5.17602	6.37004	0.1	0.1	E3 ubiquitin-protein ligase MARCH1/8 [Source:VB External Description%3BAcc:AGAP007174]
aga-miR-281-3p	AGAP011571-RA	2305	2367	-14.6	0	44	0	0	0	16.1478	18.1161	168.806	131.111	10.2002	non des
aga-miR-281-3p	AGAP001518-RA	4290	4324	-20.1	0	0	5	0	0	3.75531	0.1	4.45903	0.1	0.1	non des
aga-miR-281-3p	AGAP000761-RA	224	267	-23.4	0	0	0	3	0	0.1	0.1	0.1	0.1	0.1	glutathione S-transferase theta class 1 [Source:VB Community Annotation%3BAcc:AGAP000761]
aga-miR-281-3p	AGAP007765-RA	2949	2969	-17.6	0	0	5	0	0	0.1	0.1	0.1	0.1	0.1	non des
aga-miR-281-3p	AGAP008814-RA	2176	2207	-21.5	0	0	2	0	0	0.1	0.1	3.18502	0.1	2.55004	transcription factor 4/12 [Source:VB External Description%3BAcc:AGAP008814]
aga-miR-281-3p	AGAP002093-RA	2931	2987	-19	0	0	2	0	0	0.1	0.1	7.00705	0.1	0.1	non des
aga-miR-281-3p	AGAP011341-RA	1869	1911	-23.1	0	0	5	0	0	0.1	0.1	0.1	0.1	0.1	non des
aga-miR-281-3p	AGAP008270-RA	948	1002	-31.4	0	0	8	0	0	0.1	0.1	0.1	0.1	0.1	non des
aga-miR-281-3p	AGAP007142-RA	9	67	-18.7	0	0	0	2	0	0.1	0.1	0.1	18.2734	0.1	Serine-type enodpeptidase [Source:VB External Description%3BAcc:AGAP007142]
aga-miR-281-3p	AGAP007302-RA	2651	2668	-20.7	0	0	2	0	0	0.1	4.31335	5.09603	0.1	0.1	DOPA decarboxylase [Source:VB External Description%3BAcc:AGAP007302]
aga-miR-281-3p	AGAP009809-RA	2890	2933	-17.8	0	0	4	0	0	31.5446	18.9787	0.1	0.1	0.1	non des
aga-miR-281-3p	AGAP009809-RA	2216	2262	-19	0	0	0	1	0	3.37978	0.1	0.1	0.1	0.1	non des
aga-miR-281-3p	AGAP012314-RA	1060	1075	-25.3	0	1	0	0	0	0.1	0.1	0.1	0.1	0.1	#N/A
aga-miR-281-3p	AGAP002015-RB	14314	14375	-19.7	2	25	0	0	0	0.1	0.1	0.1	2.28417	0.1	dynein heavy chain 1%2C cytosolic [Source:VB External Description%3BAcc:AGAP002015]
aga-miR-281-3p	AGAP003794-RA	1991	2020	-21	0	0	3	0	0	0.1	0.1	0.1	0.1	8.67013	splicing factor%2C proline- and glutamine-rich [Source:VB External Description%3BAcc:AGAP003794]
aga-miR-281-3p	AGAP001091-RB	2505	2528	-19.7	0	0	0	1	0	0.1	0.1	0.1	0.1	3.06005	N-terminal kinase-like protein [Source:VB External Description%3BAcc:AGAP001091]
aga-miR-281-3p	AGAP003304-RB	163	214	-23.2	0	0	18	16	0	7.51063	18.1161	33.7612	31.9784	0.1	non des
aga-miR-281-3p	AGAP008896-RA	2141	2239	-20.3	0	0	1	0	0	0.1	0.1	0.1	0.1	0.1	dynamin 1-like protein [Source:VB External Description%3BAcc:AGAP008896]
aga-miR-281-3p	AGAP005898-RA	1118	1148	-16.4	0	0	4	0	0	0.1	0.1	0.1	0.1	5.61009	nemo like kinase [Source:VB External Description%3BAcc:AGAP005898]
aga-miR-281-3p	AGAP002754-RA	726	762	-18	0	0	0	5	0	0.1	5.17602	0.1	0.1	0.1	60S ribosomal protein L35a [Source:VB Community Annotation%3BAcc:AGAP002754]
aga-miR-281-3p	AGAP028154-RA	3480	3532	-24.1	0	0	4	0	0	0.1	0.1	21.0211	0.1	0.1	non des
aga-miR-281-3p	AGAP003114-RB	3845	3897	-22.1	0	0	0	2	0	0.1	0.1	0.1	0.1	0.1	protein phosphatase 1%2C catalytic subunit [Source:VB External Description%3BAcc:AGAP003114]
aga-miR-281-3p	AGAP004143-RA	8167	8225	-19.9	0	0	0	4	0	0.1	0.1	0.1	0.1	6.12009	non des
aga-miR-281-3p	AGAP003514-RA	1658	1766	-22.5	1	0	0	0	0	1.12659	5.17602	0.1	0.1	0.1	non des
aga-miR-281-3p	AGAP028188-RB	319	421	-18.9	0	0	8	4	0	3.75531	0.1	0.1	0.1	0.1	non des
aga-miR-281-3p	AGAP009624-RA	2721	2763	-21.5	0	0	2	0	0	0.1	0.1	0.1	0.1	0.1	CTP synthase [Source:VB Community Annotation%3BAcc:AGAP009624]
aga-miR-281-3p	AGAP012014-RA	3165	3234	-20.4	0	0	5	0	0	2.25319	0.1	0.1	21.4712	2.55004	ADP-ribosylation factor 1 [Source:VB Community Annotation%3BAcc:AGAP012014]
aga-miR-281-3p	AGAP007736-RA	1428	1499	-20.7	0	0	2	0	0	0.1	0.1	0.1	0.1	0.1	non des
aga-miR-281-3p	AGAP009929-RA	755	779	-21.2	0	0	0	6	0	0.1	10.352	18.4731	7.76618	35.7006	exportin-1 [Source:VB External Description%3BAcc:AGAP009929]
aga-miR-281-3p	AGAP008736-RA	3772	3793	-23.9	0	0	1	3	0	0.1	0.1	0.1	0.1	0.1	non des
aga-miR-281-3p	AGAP008036-RA	1687	1746	-18.8	0	0	1	0	0	19.9032	0.1	36.3092	43.3993	10.7102	non des
aga-miR-281-3p	AGAP008036-RA	2224	2272	-16.2	0	0	0	2	0	7.88616	6.03869	0.1	0.1	0.1	non des
aga-miR-281-3p	AGAP005625-RB	3964	3993	-18.4	80	0	0	0	0	9.38828	0.1	0.1	0.1	0.1	Class A Scavenger Receptor (SRCR domain) with Serine Protease domain. [Source:VB Community Annotation%3BAcc:AGAP005625]
aga-miR-281-3p	AGAP008878-RA	962	999	-12.8	0	0	0	2	0	22.1563	25.8801	14.0141	476.021	44.8807	defense protein [Source:VB External Description%3BAcc:AGAP008878]
aga-miR-281-3p	AGAP008878-RA	855	933	-18.2	0	0	0	3	0	11.6415	0.1	14.0141	476.021	44.8807	defense protein [Source:VB External Description%3BAcc:AGAP008878]
aga-miR-281-3p	AGAP006960-RA	2765	2806	-24.5	0	0	3	0	0	0.1	0.1	12.1031	9.13669	0.1	non des
aga-miR-281-3p	AGAP001966-RA	2477	2497	-17.1	0	0	4	0	0	0.1	0.1	9.55507	0.1	0.1	Sodium-coupled monocarboxylate transporter 1 [Source:VB External Description%3BAcc:AGAP001966]
aga-miR-281-3p	AGAP005858-RA	936	1050	-17.7	0	0	8	0	0	0.1	0.1	9.55507	0.1	0.1	protein lin-7 homolog C [Source:VB External Description%3BAcc:AGAP005858]
aga-miR-281-3p	AGAP009566-RA	2791	2858	-19.5	0	0	0	1	0	0.1	0.1	0.1	10.964	15.8102	zinc finger protein 271 [Source:VB External Description%3BAcc:AGAP009566]
aga-miR-281-3p	AGAP011613-RA	3999	4032	-22.2	0	0	2	0	0	0.1	0.1	0.1	0.1	0.1	DBH-like monooxygenase protein 1 [Source:VB External Description%3BAcc:AGAP011613]
aga-miR-281-3p	AGAP009135-RA	5911	5975	-20.7	0	0	8	0	0	7.13509	0.1	45.2273	12.7914	0.1	ATP-dependent RNA helicase DDX6/DHH1 [Source:VB External Description%3BAcc:AGAP009135]
aga-miR-281-3p	AGAP011922-RA	2719	2765	-19.2	0	0	0	2	0	0.1	0.1	0.1	0.1	0.1	non des
aga-miR-281-3p	AGAP000985-RA	2970	2996	-22.1	0	0	5	0	0	3.75531	0.1	0.1	0.1	0.1	ARP2 actin-related protein 2 homolog [Source:VB External Description%3BAcc:AGAP000985]
aga-miR-281-3p	AGAP007852-RB	2915	2961	-20.3	41	0	0	2	0	0.1	0.1	64.9744	10.5072	9.18014	aconitate hydratase 1 / homoaconitase [Source:VB External Description%3BAcc:AGAP007852]
aga-miR-281-3p	AGAP004350-RA	1105	1138	-16.9	0	0	0	1	0	0.1	0.1	0.1	12.7914	0.1	Synaptic vesicle protein [Source:VB External Description%3BAcc:AGAP004350]
aga-miR-281-3p	AGAP003734-RA	646	730	-15.4	0	0	3	0	0	4.13084	0.1	0.1	0.1	0.1	non des
aga-miR-281-3p	AGAP004203-RA	3207	3288	-22.1	0	0	0	6	0	0.1	0.1	0.1	145.73	10.7102	vitellogenin [Source:VB Community Annotation%3BAcc:AGAP004203]
aga-miR-281-3p	AGAP004203-RA	538	559	-22.6	0	0	0	1	0	0.1	0.1	0.1	105.529	0.1	vitellogenin [Source:VB Community Annotation%3BAcc:AGAP004203]
aga-miR-281-3p	AGAP000969-RE	729	771	-26.5	0	0	11	3	1	0.1	0.1	22.2952	15.0755	4.59007	#N/A
aga-miR-281-3p	AGAP008688-RA	644	695	-25.2	0	0	4	0	0	0.1	0.1	0.1	0.1	0.1	non des
aga-miR-281-3p	AGAP011702-RA	8867	8955	-23.4	0	0	3	0	0	4.88191	0.1	0.1	0.1	0.1	non des
aga-miR-281-3p	AGAP007674-RA	3562	3606	-17.5	28	0	0	0	0	3.00425	0.1	3.18502	0.1	0.1	GIPC PDZ domain containing family%2C member 2 [Source:VB External Description%3BAcc:AGAP007674]
aga-miR-281-3p	AGAP010172-RA	2564	2606	-21.6	0	0	0	3	0	0.1	0.1	0.1	0.1	0.1	protein phosphatase 2 (formerly 2A)%2C catalytic subunit [Source:VB External Description%3BAcc:AGAP010172]
aga-miR-281-3p	AGAP004494-RA	6116	6175	-25.8	0	0	8	0	0	1.12659	5.17602	15.2881	6.85252	24.4804	non des
aga-miR-281-3p	AGAP007503-RA	8865	8952	-22.6	0	0	1	0	0	0.1	0.1	0.1	0.1	0.1	Ras-related protein Rab-1A [Source:VB External Description%3BAcc:AGAP007503]
aga-miR-281-3p	AGAP004440-RA	13015	13060	-21.2	0	0	9	0	0	0.1	0.1	0.1	0.1	0.1	spectrin beta [Source:VB External Description%3BAcc:AGAP004440]
aga-miR-281-3p	AGAP009622-RA	2559	2621	-21.6	0	0	0	4	0	15.0213	5.17602	0.1	0.1	0.1	6-phosphofructo-2-kinase / fructose-2%2C6-bisphosphatase [Source:VB External Description%3BAcc:AGAP009622]
aga-miR-281-3p	AGAP002337-RA	744	798	-28.1	0	0	0	3	0	0.1	0.1	5.73304	0.1	0.1	eukaryotic translation initiation factor 3 subunit D [Source:VB Community Annotation%3BAcc:AGAP002337]
aga-miR-281-3p	AGAP009537-RA	719	835	-19.7	0	1	0	0	0	3.00425	29.3308	21.6581	16.9029	42.3307	cytochrome c [Source:VB External Description%3BAcc:AGAP009537]
aga-miR-281-3p	AGAP004795-RA	13773	13833	-28.5	0	0	3	0	0	92.0052	88.855	7.64405	0.1	0.1	RNA polymerase II elongation factor ELL [Source:VB External Description%3BAcc:AGAP004795]
aga-miR-281-3p	AGAP010074-RA	150	191	-26.2	0	0	3	0	0	0.1	0.1	0.1	0.1	0.1	peroxin-13 [Source:VB External Description%3BAcc:AGAP010074]
aga-miR-281-3p	AGAP013218-RA	2134	2234	-23.5	35	20	17	3	0	3.37978	0.1	14.0141	5.93885	0.1	Sodium-independent sulfate anion transporter [Source:VB External Description%3BAcc:AGAP013218]
aga-miR-281-3p	AGAP001633-RA	3833	3850	-20.3	0	0	1	0	0	0.1	0.1	0.1	0.1	0.1	non des
aga-miR-281-3p	AGAP013026-RA	2230	2276	-20.8	31	0	0	0	0	0.1	0.1	17.1991	11.8777	14.7902	non des
aga-miR-281-3p	AGAP009030-RA	41	56	-18.8	0	0	0	0	1	0.1	0.1	0.1	0.1	0.1	CCR4-NOT transcription complex subunit 3 [Source:VB External Description%3BAcc:AGAP009030]
aga-miR-281-3p	AGAP011422-RA	3398	3433	-25.8	0	0	2	0	0	9.01275	0.1	0.1	0.1	0.1	carboxy-terminal domain RNA polymerase II polypeptide A small phosphatase [Source:VB External Description%3BAcc:AGAP011422]
aga-miR-281-3p	AGAP011476-RA	115	217	-27.5	0	0	9	1	0	0.1	0.1	9.55507	0.1	0.1	non des
aga-miR-281-3p	AGAP002921-RA	592	628	-12.9	0	0	0	4	0	0.1	0.1	9.55507	7.30935	0.1	60S ribosomal protein L36 [Source:VB Community Annotation%3BAcc:AGAP002921]
aga-miR-281-3p	AGAP005943-RA	6347	6414	-19.1	0	0	2	0	0	0.1	0.1	0.1	2.74101	6.12009	non des
aga-miR-281-3p	AGAP005288-RA	10259	10289	-18.1	0	0	6	0	0	0.1	0.1	12.1031	0.1	0.1	bitesize [Source:VB External Description%3BAcc:AGAP005288]
aga-miR-281-3p	AGAP003663-RA	3817	3897	-22.9	0	0	12	0	0	11.6415	0.1	42.6793	0.1	0.1	ATP-dependent RNA helicase DBP2 [Source:VB External Description%3BAcc:AGAP003663]
aga-miR-281-3p	AGAP003663-RA	2928	2954	-16.9	0	0	1	0	0	26.6627	21.5667	64.3374	0.1	20.9103	ATP-dependent RNA helicase DBP2 [Source:VB External Description%3BAcc:AGAP003663]
aga-miR-281-3p	AGAP003663-RA	2957	3036	-19	0	0	1	0	0	16.1478	21.5667	47.7753	0.1	20.9103	ATP-dependent RNA helicase DBP2 [Source:VB External Description%3BAcc:AGAP003663]
aga-miR-281-3p	AGAP004771-RA	217	242	-15.4	0	0	0	7	0	0.1	0.1	0.1	40.6583	0.1	non des
aga-miR-281-3p	AGAP007998-RA	1893	1919	-19.8	0	0	3	0	0	22.5319	33.6441	111.476	64.4137	26.0104	Mitochondrial Rho GTPase 2 [Source:VB External Description%3BAcc:AGAP007998]
aga-miR-281-3p	AGAP004457-RA	2395	2436	-21.7	0	0	3	0	0	0.1	0.1	3.82203	0.1	0.1	Sugar transporter ERD6-like 4 [Source:VB External Description%3BAcc:AGAP004457]
aga-miR-281-3p	AGAP010969-RA	4439	4453	-19.2	1	0	0	0	0	0.1	0.1	0.1	0.1	0.1	Roundabout 1 [Source:VB External Description%3BAcc:AGAP010969]
aga-miR-281-3p	AGAP005063-RA	5577	5648	-14.9	0	0	0	1	0	0.1	0.1	0.1	0.1	6.12009	RAN binding protein 9 [Source:VB External Description%3BAcc:AGAP005063]
aga-miR-281-3p	AGAP012950-RA	1187	1202	-18.8	0	0	1	0	0	0.1	0.1	0.1	0.1	0.1	non des
aga-miR-281-3p	AGAP002564-RA	1420	1494	-19.1	0	0	6	4	0	0.1	29.3308	53.5084	15.0755	25.5004	fructose biphosphate aldolase [Source:VB Community Annotation%3BAcc:AGAP002564]
aga-miR-281-3p	AGAP002564-RA	147	168	-17.3	0	0	1	0	1	10.1393	22.4294	28.6652	10.5072	7.65012	fructose biphosphate aldolase [Source:VB Community Annotation%3BAcc:AGAP002564]
aga-miR-281-3p	AGAP004353-RA	2309	2331	-20	0	0	2	0	0	0.1	0.1	0.1	0.1	0.1	dual specificity phosphatase [Source:VB External Description%3BAcc:AGAP004353]
aga-miR-281-3p	AGAP005135-RA	6914	6928	-16.4	1	0	0	0	0	0.1	0.1	0.1	0.1	0.1	non des
aga-miR-281-3p	AGAP011600-RB	6870	6959	-16.7	0	0	2	0	0	12.3925	12.0774	0.1	13.2482	0.1	non des
aga-miR-281-3p	AGAP012223-RA	4791	4821	-18	0	0	4	0	0	18.0255	12.94	0.1	5.48201	0.1	nuclear receptor subfamily 1 group D member 3 [Source:VB External Description%3BAcc:AGAP012223]
aga-miR-281-3p	AGAP012223-RA	7436	7455	-19.9	0	0	1	0	0	0.1	0.1	0.1	8.67985	0.1	nuclear receptor subfamily 1 group D member 3 [Source:VB External Description%3BAcc:AGAP012223]
aga-miR-281-3p	AGAP012223-RA	7288	7316	-21.5	0	0	2	0	0	12.017	7.76403	6.37004	0.1	0.1	nuclear receptor subfamily 1 group D member 3 [Source:VB External Description%3BAcc:AGAP012223]
aga-miR-281-3p	AGAP013758-RA	3143	3176	-16.4	0	25	0	0	0	0.1	0.1	0.1	0.1	0.1	xanthine dehydrogenase [Source:VB External Description%3BAcc:AGAP013758]
aga-miR-281-3p	AGAP013758-RA	2291	2324	-22.2	0	0	3	2	0	0.1	0.1	0.1	0.1	0.1	xanthine dehydrogenase [Source:VB External Description%3BAcc:AGAP013758]
aga-miR-281-3p	AGAP008993-RB	4132	4210	-31.6	0	0	4	0	0	4.88191	8.6267	0.1	0.1	0.1	ITG-containing peptide [Source:VB External Description%3BAcc:AGAP008993]
aga-miR-281-3p	AGAP009039-RA	1000	1031	-21.5	0	0	0	2	0	0.1	0.1	0.1	0.1	0.1	glucose-6-phosphate 1-epimerase [Source:VB External Description%3BAcc:AGAP009039]
aga-miR-281-3p	AGAP009863-RA	1383	1448	-16.6	0	0	4	0	0	0.1	0.1	11.4661	0.1	0.1	Eukaryotic translation initiation factor 4A%2C isoform 2 [Source:VB External Description%3BAcc:AGAP009863]
aga-miR-281-3p	AGAP009863-RA	1861	1902	-19	0	0	0	4	0	13.1436	13.8027	21.6581	10.0504	12.7502	Eukaryotic translation initiation factor 4A%2C isoform 2 [Source:VB External Description%3BAcc:AGAP009863]
aga-miR-281-3p	AGAP007361-RA	2884	2907	-17.3	0	0	0	0	6	0.1	0.1	0.1	0.1	0.1	translocation protein SEC63 [Source:VB External Description%3BAcc:AGAP007361]
aga-miR-281-3p	AGAP002685-RA	126	200	-24.2	0	0	2	0	0	6.0085	0.1	0.1	0.1	0.1	autophagy related gene [Source:VB Community Annotation%3BAcc:AGAP002685]
aga-miR-281-3p	AGAP008287-RA	1315	1348	-19.7	0	0	0	6	0	18.401	16.3907	0.1	4.11151	0.1	Programmed cell death protein [Source:VB External Description%3BAcc:AGAP008287]
aga-miR-281-3p	AGAP004792-RA	1704	1733	-19.3	0	0	0	3	0	0.1	0.1	0.1	0.1	0.1	StAR-related lipid transfer protein 7 [Source:VB External Description%3BAcc:AGAP004792]
aga-miR-281-3p	AGAP003545-RA	1036	1101	-20	0	0	0	8	0	0.1	0.1	0.1	0.1	29.5805	protein oskar [Source:VB Community Annotation%3BAcc:AGAP003545]
aga-miR-281-3p	AGAP011569-RA	2367	2431	-28.7	0	0	35	0	1	3.00425	7.76403	287.926	10.5072	19.3803	secretory phospholipase A2 [Source:VB External Description%3BAcc:AGAP011569]
aga-miR-281-3p	AGAP004957-RA	2301	2316	-20.2	1	0	0	0	0	0.1	0.1	0.1	0.1	0.1	origin recognition complex subunit 1 [Source:VB External Description%3BAcc:AGAP004957]
aga-miR-281-3p	AGAP000482-RA	44	109	-21.7	0	0	0	2	0	0.1	0.1	0.1	0.1	0.1	non des
aga-miR-281-3p	AGAP007808-RB	6828	6865	-19.7	0	0	2	0	0	3.37978	7.76403	8.91806	4.56834	3.06005	non des
aga-miR-281-3p	AGAP001639-RB	2654	2697	-21.8	0	0	0	4	0	21.7808	28.4681	0.1	0.1	0.1	polyA-binding protein interacting protein [Source:VB External Description%3BAcc:AGAP001639]
aga-miR-281-3p	AGAP013546-RA	42	107	-19	0	0	0	3	0	0.1	0.1	0.1	0.1	0.1	Vacuolar ATPase assembly integral membrane protein VMA21 homolog [Source:UniProtKB/TrEMBL%3BAcc:F5HM04]
aga-miR-281-3p	AGAP006111-RA	2382	2417	-29	0	0	0	1	0	0.1	6.90136	0.1	5.02518	3.57006	non des
aga-miR-281-3p	AGAP010480-RA	1507	1557	-16	0	0	0	7	0	0.1	0.1	5.09603	0.1	0.1	non des
aga-miR-281-3p	AGAP004008-RA	3190	3243	-18.5	0	0	0	4	0	0.1	0.1	0.1	0.1	0.1	non des
aga-miR-281-3p	AGAP003474-RA	297	343	-24.1	0	0	8	0	0	19.9032	37.0948	19.1101	0.1	15.8102	non des
aga-miR-281-3p	AGAP009200-RA	5730	5818	-23.6	2	0	0	0	0	8.26169	2.58801	5.73304	0.1	0.1	collagen%2C type IV%2C alpha [Source:VB External Description%3BAcc:AGAP009200]
aga-miR-281-3p	AGAP006267-RA	3297	3318	-15.6	0	0	3	0	0	0.1	6.03869	0.1	0.1	0.1	C-type lectin (CTL) [Source:VB Community Annotation%3BAcc:AGAP006267]
aga-miR-281-3p	AGAP008059-RB	918	963	-18.2	0	0	4	0	0	2.25319	0.1	0.1	2.74101	0.1	chemosensory protein 1 [Source:VB Community Annotation%3BAcc:AGAP008059]
aga-miR-281-3p	AGAP007837-RA	1128	1143	-21.6	1	0	1	0	0	0.1	0.1	0.1	0.1	0.1	Sodium-coupled monocarboxylate transporter 1 [Source:VB External Description%3BAcc:AGAP007837]
aga-miR-281-3p	AGAP001386-RA	3008	3029	-20.5	0	0	3	0	0	0.1	0.1	0.1	0.1	0.1	remodeling and spacing factor 1 [Source:VB External Description%3BAcc:AGAP001386]
aga-miR-281-3p	AGAP003878-RA	1232	1282	-21.4	0	0	0	2	0	0.1	0.1	0.1	0.1	0.1	non des
aga-miR-281-3p	AGAP002263-RB	5017	5063	-22.4	0	0	2	0	0	0.1	0.1	0.1	0.1	0.1	choline-phosphate cytidylyltransferase [Source:VB External Description%3BAcc:AGAP002263]
aga-miR-281-3p	AGAP006108-RA	3837	3877	-22	0	0	1	0	0	0.1	9.48937	0.1	0.1	0.1	non des
aga-miR-276-3p	AGAP001497-RC	778	828	-19.1	0	0	3	0	0	0.1	6.03869	0.1	0.1	9.69015	Alpha-actinin%2C sarcomeric [Source:VB External Description%3BAcc:AGAP001497]
aga-miR-276-3p	AGAP000043-RA	3302	3364	-22.8	0	1	0	0	0	0.1	0.1	0.1	5.02518	9.18014	tousled-like kinase [Source:VB External Description%3BAcc:AGAP000043]
aga-miR-276-3p	AGAP007905-RA	8350	8391	-19.6	0	0	4	0	0	0.1	0.1	0.1	0.1	0.1	protocadherin-16/23 [Source:VB External Description%3BAcc:AGAP007905]
aga-miR-276-3p	AGAP003016-RA	535	615	-31.4	0	0	1	0	0	0.1	0.1	0.1	0.1	0.1	mesencephalic astrocyte-derived neurotrophic factor homolog [Source:VB External Description%3BAcc:AGAP003016]
aga-miR-276-3p	AGAP005987-RA	1903	1929	-20.8	62	1	0	0	0	4.88191	0.1	0.1	0.1	0.1	non des
aga-miR-276-3p	AGAP001140-RA	1219	1262	-23.9	0	0	7	0	0	0.1	0.1	0.1	0.1	0.1	non des
aga-miR-276-3p	AGAP001140-RA	2401	2489	-25.5	0	0	1	0	0	0.1	0.1	0.1	0.1	7.14011	non des
aga-miR-276-3p	AGAP000826-RA	2662	2681	-26.9	0	0	2	0	0	0.1	0.1	0.1	0.1	0.1	non description
aga-miR-276-3p	AGAP001272-RA	312	348	-22.6	0	0	0	3	0	0.1	0.1	0.1	0.1	0.1	non des
aga-miR-276-3p	AGAP006680-RB	2516	2530	-24	1	0	0	0	0	0.1	0.1	0.1	0.1	0.1	#N/A
aga-miR-276-3p	AGAP009181-RA	3966	4013	-18.8	0	0	4	0	0	3.75531	0.1	8.91806	6.85252	0.1	non des
aga-miR-276-3p	AGAP004164-RB	252	274	-27.6	0	0	0	1	0	0.1	0.1	0.1	0.1	9.69015	glutathione S-transferase delta class 1 [Source:VB Community Annotation%3BAcc:AGAP004164]
aga-miR-276-3p	AGAP001065-RD	535	557	-16.9	0	0	1	0	0	0.1	0.1	3.18502	0.1	0.1	glycine hydroxymethyltransferase [Source:VB External Description%3BAcc:AGAP001065]
aga-miR-276-3p	AGAP007605-RA	542	559	-24.5	3	0	0	0	0	0.1	0.1	5.73304	11.8777	35.1905	non des
aga-miR-276-3p	AGAP003350-RB	2639	2698	-16.6	0	0	0	2	0	0.1	0.1	0.1	47.5108	2.04003	phosphoenolpyruvate carboxykinase (GTP) [Source:VB External Description%3BAcc:AGAP003350]
aga-miR-276-3p	AGAP006473-RA	3080	3119	-20.9	30	1	0	0	0	0.1	0.1	5.09603	0.1	0.1	FAS-associated factor 1 [Source:VB External Description%3BAcc:AGAP006473]
aga-miR-276-3p	AGAP012274-RA	1728	1762	-18	0	0	1	0	1	0.1	0.1	2.54802	0.1	0.1	non des
aga-miR-276-3p	AGAP006871-RA	687	702	-27.9	0	0	1	0	0	0.1	0.1	0.1	0.1	0.1	40S ribosomal protein S4 [Source:VB Community Annotation%3BAcc:AGAP006871]
aga-miR-276-3p	AGAP001111-RA	3507	3545	-25.9	0	0	4	0	0	0.1	0.1	0.1	0.1	0.1	non des
aga-miR-276-3p	AGAP003657-RA	609	658	-16.1	0	0	0	1	0	0.1	0.1	0.1	3.65468	0.1	non des
aga-miR-276-3p	AGAP007972-RA	3786	3850	-22.9	34	1	0	0	0	3.37978	0.1	7.64405	0.1	0.1	odd skipped-like protein [Source:VB Community Annotation%3BAcc:AGAP007972]
aga-miR-276-3p	AGAP004744-RA	327	380	-23.3	0	0	3	0	2	0.1	0.1	0.1	0.1	0.1	succinyl-CoA ligase beta subunit [Source:VB Community Annotation%3BAcc:AGAP004744]
aga-miR-276-3p	AGAP007593-RB	107	159	-20.5	46	0	0	0	0	2.62872	0.1	0.1	0.1	0.1	glycerol-3-phosphate dehydrogenase (NAD+) [Source:VB External Description%3BAcc:AGAP007593]
aga-miR-276-3p	AGAP009792-RA	1102	1126	-17.8	0	0	7	0	0	0.1	0.1	0.1	0.1	10.7102	importin subunit alpha-2 [Source:VB External Description%3BAcc:AGAP009792]
aga-miR-276-3p	AGAP003047-RA	4300	4325	-14.4	0	0	5	0	0	2.25319	0.1	0.1	0.1	0.1	ATP-dependent RNA helicase [Source:VB External Description%3BAcc:AGAP003047]
aga-miR-276-3p	AGAP008819-RA	5897	5955	-19.9	0	0	6	0	0	0.1	0.1	0.1	0.1	0.1	putative epidermal growth factor receptor [Source:VB Community Annotation%3BAcc:AGAP008819]
aga-miR-276-3p	AGAP007336-RA	4845	4891	-20.2	0	0	5	0	0	5.63297	6.03869	0.1	0.1	5.10008	non des
aga-miR-276-3p	AGAP013112-RA	3126	3191	-22.3	35	0	0	0	0	3.75531	0.1	0.1	0.1	3.06005	non description
aga-miR-276-3p	AGAP003914-RB	9855	9905	-16.9	0	0	7	0	0	0.1	0.1	0.1	2.74101	0.1	non des
aga-miR-276-3p	AGAP010331-RA	531	623	-24.3	0	0	2	0	0	0.1	0.1	0.1	0.1	9.69015	non des
aga-miR-276-3p	AGAP008556-RA	3712	3758	-16.8	0	0	0	4	0	0.1	5.17602	0.1	10.5072	0.1	non des
aga-miR-276-3p	AGAP005011-RA	4366	4450	-21.3	0	0	1	0	0	0.1	0.1	4.45903	0.1	0.1	Iroquois-class homeodomain protein irx [Source:VB External Description%3BAcc:AGAP005011]
aga-miR-276-3p	AGAP002401-RA	3261	3329	-19.2	0	0	7	0	0	0.1	0.1	15.2881	0.1	0.1	V-type H+-transporting ATPase subunit E [Source:VB External Description%3BAcc:AGAP002401]
aga-miR-276-3p	AGAP012885-RA	292	313	-21.8	0	0	10	0	0	0.1	5.17602	0.1	14.6187	29.0704	histone H4 [Source:VB External Description%3BAcc:AGAP012885]
aga-miR-276-3p	AGAP004366-RA	3115	3200	-22.9	0	0	0	1	0	0.1	0.1	0.1	0.1	6.12009	1-pyrroline-5-carboxylate dehydrogenase [Source:VB External Description%3BAcc:AGAP004366]
aga-miR-276-3p	AGAP008022-RA	951	965	-20.1	0	0	1	0	0	0.1	0.1	0.1	0.1	0.1	cytochrome P450 [Source:VB Community Annotation%3BAcc:AGAP008022]
aga-miR-276-3p	AGAP003021-RB	4415	4459	-20.5	0	0	7	0	0	5.63297	0.1	0.1	0.1	7.65012	clathrin heavy chain [Source:VB External Description%3BAcc:AGAP003021]
aga-miR-276-3p	AGAP009335-RA	1356	1402	-22.1	0	0	0	2	0	0.1	0.1	0.1	0.1	0.1	F-box and leucine-rich repeat protein 15 [Source:VB External Description%3BAcc:AGAP009335]
aga-miR-276-3p	AGAP000651-RB	1648	1696	-24.9	0	0	0	2	0	0.1	0.1	0.1	0.1	24.4804	actin [Source:VB Community Annotation%3BAcc:AGAP000651]
aga-miR-276-3p	AGAP010638-RA	5579	5645	-18.5	22	1	5	4	0	34.1733	39.6828	5.09603	6.39568	10.2002	Ca2+ transporting ATPase%2C plasma membrane [Source:VB External Description%3BAcc:AGAP010638]
aga-miR-276-3p	AGAP002525-RA	1938	1966	-25	0	0	0	1	0	0.1	0.1	0.1	0.1	0.1	eukaryotic translation initiation factor 2A [Source:VB External Description%3BAcc:AGAP002525]
aga-miR-276-3p	AGAP028638-RA	7411	7460	-21.2	0	0	4	0	0	2.62872	0.1	0.1	0.1	3.06005	non des
aga-miR-276-3p	AGAP012423-RA	4316	4359	-19.2	0	0	0	1	0	0.1	0.1	3.82203	0.1	0.1	non des
aga-miR-276-3p	AGAP005327-RA	290	381	-28.2	0	0	0	6	0	4.13084	0.1	0.1	0.1	5.61009	ribonuclease UK114 [Source:VB External Description%3BAcc:AGAP005327]
aga-miR-276-3p	AGAP007803-RA	220	242	-18.3	0	0	1	0	0	0.1	4.31335	0.1	12.3345	0.1	non des
aga-miR-276-3p	AGAP000883-RA	1521	1575	-18.5	0	0	0	4	0	10.1393	27.6054	22.9322	19.6439	9.69015	elongation factor 1-gamma [Source:VB External Description%3BAcc:AGAP000883]
aga-miR-276-3p	AGAP013763-RA	260	277	-23.4	1	0	0	0	0	0.1	0.1	0.1	0.1	0.1	non des
aga-miR-276-3p	AGAP003545-RA	1962	2020	-28.3	0	0	0	3	0	0.1	0.1	7.64405	71.723	19.3803	protein oskar [Source:VB Community Annotation%3BAcc:AGAP003545]
aga-miR-276-3p	AGAP004837-RA	1395	1454	-30.2	0	0	0	1	0	4.13084	0.1	8.91806	0.1	0.1	non des
aga-miR-276-3p	AGAP009824-RA	423	459	-21.9	0	0	0	8	0	0.1	0.1	0.1	0.1	0.1	NADH dehydrogenase (ubiquinone) Fe-S protein 5 [Source:VB External Description%3BAcc:AGAP009824]
aga-miR-276-3p	AGAP009940-RA	784	828	-24.4	32	1	0	0	0	4.50638	0.1	0.1	3.65468	6.12009	non des
aga-miR-276-3p	AGAP010720-RA	1141	1178	-27.5	1	25	0	0	0	0.1	4.31335	0.1	0.1	0.1	non des
aga-miR-276-3p	AGAP011700-RA	3001	3031	-17.8	0	0	7	0	0	8.63722	10.352	6.37004	21.0144	6.6301	non des
aga-miR-276-3p	AGAP000327-RA	1343	1381	-22.7	0	0	7	0	0	0.1	0.1	0.1	0.1	0.1	tyrosine aminotransferase [Source:VB External Description%3BAcc:AGAP000327]
aga-miR-276-3p	AGAP000327-RA	2085	2115	-12.3	0	0	3	0	0	17.65	0.1	0.1	0.1	0.1	tyrosine aminotransferase [Source:VB External Description%3BAcc:AGAP000327]
aga-miR-276-3p	AGAP007808-RB	8710	8730	-17.1	24	1	0	0	0	0.1	0.1	8.28106	0.1	0.1	non des
aga-miR-276-3p	AGAP005147-RB	873	900	-20.3	0	0	1	0	0	0.1	0.1	0.1	0.1	0.1	non des
aga-miR-276-3p	AGAP011687-RA	566	602	-21.3	0	0	0	1	0	0.1	0.1	15.9251	0.1	0.1	60S ribosomal protein L27 [Source:VB Community Annotation%3BAcc:AGAP011687]
aga-miR-276-3p	AGAP005729-RA	1429	1482	-26.8	42	0	0	0	0	3.75531	0.1	0.1	0.1	0.1	cyclin-dependent kinase 14 [Source:VB External Description%3BAcc:AGAP005729]
aga-miR-276-3p	AGAP028612-RA	3861	3918	-16	36	0	0	0	0	0.1	0.1	0.1	0.1	0.1	non des
aga-miR-276-3p	AGAP003158-RA	1787	1838	-23.8	0	0	3	0	0	0.1	0.1	0.1	0.1	0.1	serine/threonine-protein kinase [Source:VB External Description%3BAcc:AGAP003158]
aga-miR-276-3p	AGAP001731-RA	5184	5207	-18.5	0	0	5	0	0	6.38403	0.1	3.18502	0.1	0.1	F-box protein 11 [Source:VB External Description%3BAcc:AGAP001731]
aga-miR-276-3p	AGAP001713-RB	277	316	-26.1	0	0	4	0	0	0.1	7.76403	0.1	0.1	0.1	stearoyl-CoA desaturase (delta-9 desaturase) [Source:VB External Description%3BAcc:AGAP001713]
aga-miR-276-3p	AGAP001713-RB	2161	2198	-18.4	0	0	7	0	0	0.1	0.1	24.2062	0.1	0.1	stearoyl-CoA desaturase (delta-9 desaturase) [Source:VB External Description%3BAcc:AGAP001713]
aga-miR-276-3p	AGAP008137-RA	7191	7225	-21.3	0	23	0	0	0	0.1	7.76403	0.1	0.1	0.1	Niemann-Pick C1 protein [Source:VB External Description%3BAcc:AGAP008137]
aga-miR-276-3p	AGAP004535-RA	2026	2068	-20.2	0	0	4	0	0	0.1	0.1	0.1	0.1	0.1	Exportin 7 [Source:VB External Description%3BAcc:AGAP004535]
aga-miR-276-3p	AGAP010417-RA	2243	2306	-18.4	29	0	0	0	0	3.00425	0.1	0.1	10.5072	0.1	Tetratricopeptide repeat protein 39B [Source:VB External Description%3BAcc:AGAP010417]
aga-miR-276-3p	AGAP008252-RA	2396	2447	-20.2	0	0	6	0	0	0.1	0.1	0.1	0.1	0.1	Protein of unknown function%2C DUF255 family [Source:VB External Description%3BAcc:AGAP008252]
aga-miR-276-3p	AGAP009684-RA	1095	1168	-26.9	0	0	0	2	0	0.1	0.1	0.1	0.1	0.1	MFS transporter%2C PCFT/HCP family%2C solute carrier family 46 (folate transporter [Source:VB External Description%3BAcc:AGAP009684]
aga-miR-276-3p	AGAP008878-RA	804	824	-17.4	53	1	0	0	0	11.6415	0.1	0.1	376.432	0.1	defense protein [Source:VB External Description%3BAcc:AGAP008878]
aga-miR-276-3p	AGAP008548-RA	2277	2305	-22.6	1	0	0	0	0	0.1	0.1	0.1	0.1	0.1	non des
aga-miR-276-3p	AGAP004693-RA	3520	3542	-21.8	0	0	0	3	0	0.1	0.1	0.1	0.1	0.1	nuclear receptor subfamily 6 group A [Source:VB External Description%3BAcc:AGAP004693]
aga-miR-276-3p	AGAP007791-RC	764	828	-25.2	0	0	0	2	0	0.1	0.1	0.1	0.1	0.1	sodium/potassium-transporting ATPase subunit beta [Source:VB External Description%3BAcc:AGAP007791]
aga-miR-276-3p	AGAP002814-RA	1244	1261	-18.1	1	0	0	0	0	0.1	0.1	0.1	0.1	0.1	non des
aga-miR-276-3p	AGAP006083-RB	6957	6981	-19.6	0	0	6	0	0	0.1	0.1	0.1	0.1	0.1	frazzled protein [Source:VB Community Annotation%3BAcc:AGAP006083]
aga-miR-276-3p	AGAP008473-RA	2112	2146	-23.3	2	42	0	0	0	0.1	6.90136	0.1	0.1	0.1	non des
aga-miR-276-3p	AGAP005772-RA	1739	1758	-14.9	1	0	0	0	0	0.1	0.1	0.1	2.28417	6.12009	cyclin-dependent kinase 5 [Source:VB External Description%3BAcc:AGAP005772]
aga-miR-276-3p	AGAP001296-RA	11461	11517	-20.8	58	2	0	0	0	8.63722	9.48937	0.1	0.1	9.18014	E3 ubiquitin-protein ligase TRIP12 [Source:VB External Description%3BAcc:AGAP001296]
aga-miR-276-3p	AGAP002166-RA	2051	2089	-17.7	0	0	3	0	0	0.1	0.1	4.45903	5.02518	5.61009	A-kinase anchor protein 1%2C mitochondrial [Source:VB External Description%3BAcc:AGAP002166]
aga-miR-276-3p	AGAP007743-RA	836	876	-21.2	0	0	5	0	0	0.1	0.1	0.1	0.1	0.1	Solute carrier family 16 (monocarboxylic acid transporters)%2C member 10 [Source:VB External Description%3BAcc:AGAP007743]
aga-miR-276-3p	AGAP003983-RA	1213	1249	-23.9	0	0	4	0	0	0.1	0.1	2.54802	0.1	0.1	nuclear pore complex protein Nup121 [Source:VB External Description%3BAcc:AGAP003983]
aga-miR-276-3p	AGAP004805-RB	2995	3085	-17	0	0	2	0	0	0.1	8.6267	9.55507	6.85252	0.1	non des
aga-miR-276-3p	AGAP011849-RA	2387	2458	-16.3	0	0	1	0	0	0.1	0.1	8.28106	0.1	3.57006	platelet-activating factor acetylhydrolase IB subunit alpha [Source:VB External Description%3BAcc:AGAP011849]
aga-miR-276-3p	AGAP013026-RA	965	1044	-22.1	0	0	0	1	0	0.1	9.48937	0.1	8.67985	17.3403	non des
aga-miR-276-3p	AGAP006939-RA	2915	2962	-23.4	0	0	5	0	0	0.1	0.1	0.1	0.1	0.1	Armitage [Source:VB External Description%3BAcc:AGAP006939]
aga-miR-276-3p	AGAP005275-RA	5582	5630	-13.1	0	0	0	3	0	41.3084	43.1335	0.1	0.1	4.59007	non des
aga-miR-276-3p	AGAP005496-RA	2200	2259	-16.1	0	0	0	4	0	0.1	0.1	10.1921	0.1	0.1	leucine-rich immune protein (Short) [Source:VB Community Annotation%3BAcc:AGAP005496]
aga-miR-276-3p	AGAP005456-RA	162	222	-21.5	2	44	0	0	0	0.1	0.1	0.1	0.1	0.1	cuticular protein RR-1 family 15 [Source:VB Community Annotation%3BAcc:AGAP005456]
aga-miR-276-3p	AGAP013429-RA	1692	1782	-20.9	0	0	2	0	0	0.1	0.1	0.1	0.1	0.1	Sodium-coupled monocarboxylate transporter 1 [Source:VB External Description%3BAcc:AGAP013429]
aga-miR-276-3p	AGAP000434-RA	2420	2524	-22.9	0	0	1	0	0	0.1	0.1	0.1	0.1	5.61009	dolichyl-diphosphooligosaccharide--protein glycosyltransferase [Source:VB External Description%3BAcc:AGAP000434]
aga-miR-276-3p	AGAP009688-RA	4133	4186	-21.7	0	0	7	0	0	0.1	0.1	0.1	0.1	0.1	Leucine-rich repeats and immunoglobulin-like domains protein 3 [Source:VB External Description%3BAcc:AGAP009688]
aga-miR-276-3p	AGAP010062-RA	4257	4272	-19	1	0	0	0	0	3.00425	0.1	0.1	0.1	0.1	Zinc finger%2C SWIM-type containing 5 [Source:VB External Description%3BAcc:AGAP010062]
aga-miR-276-3p	AGAP028429-RA	267	342	-17.8	0	0	0	0	1	0.1	0.1	0.1	0.1	51.0008	non des
aga-miR-276-3p	AGAP010135-RA	1302	1328	-18.4	0	0	3	0	0	0.1	0.1	0.1	0.1	0.1	NCK adaptor protein [Source:VB External Description%3BAcc:AGAP010135]
aga-miR-276-3p	AGAP002651-RA	14202	14231	-23.2	26	1	0	0	0	2.62872	0.1	0.1	0.1	0.1	inhibitor of apoptosis 6 [Source:VB Community Annotation%3BAcc:AGAP002651]
aga-miR-276-3p	AGAP002093-RA	1514	1539	-30.2	0	0	7	0	0	0.1	0.1	0.1	0.1	0.1	non des
aga-miR-276-3p	AGAP004993-RA	10199	10235	-18.2	26	1	0	0	0	0.1	5.17602	0.1	0.1	0.1	laminin subunit alpha [Source:VB External Description%3BAcc:AGAP004993]
aga-miR-276-3p	AGAP004993-RA	2752	2782	-26.2	0	0	4	0	0	0.1	0.1	0.1	0.1	0.1	laminin subunit alpha [Source:VB External Description%3BAcc:AGAP004993]
aga-miR-276-3p	AGAP010582-RA	4615	4638	-28.1	0	0	2	0	0	2.25319	0.1	0.1	5.93885	0.1	ATP-binding cassette transporter (ABC transporter) family E member 2 [Source:VB Community Annotation%3BAcc:AGAP010582]
aga-miR-276-3p	AGAP001925-RA	3714	3854	-24.1	1	0	0	0	0	0.1	0.1	0.1	0.1	0.1	non des
aga-miR-276-3p	AGAP006718-RA	338	379	-18.4	0	0	0	2	0	0.1	0.1	0.1	0.1	0.1	Excitatory amino acid transporter 2 isoform 2 [Source:VB External Description%3BAcc:AGAP006718]
aga-miR-276-3p	AGAP011396-RA	842	866	-20.5	0	0	0	2	0	0.1	0.1	0.1	0.1	0.1	non des
aga-miR-276-3p	AGAP008640-RA	1895	1913	-16.6	0	0	0	2	0	3.37978	0.1	0.1	0.1	0.1	non des
aga-miR-276-3p	AGAP008369-RA	4530	4563	-10	0	0	1	0	0	0.1	30.1934	139.504	0.1	6.12009	non des
aga-miR-276-3p	AGAP004585-RA	1535	1585	-19.5	0	0	0	2	0	0.1	0.1	0.1	0.1	0.1	Translin-associated factor X [Source:VB External Description%3BAcc:AGAP004585]
aga-miR-276-3p	AGAP008295-RA	866	908	-18	0	0	7	2	0	3.75531	0.1	0.1	50.7086	0.1	trypsin 2 [Source:VB Community Annotation%3BAcc:AGAP008295]
aga-miR-276-3p	AGAP003341-RA	1995	2077	-21.3	0	0	2	0	0	0.1	0.1	0.1	0.1	0.1	non des
aga-miR-276-3p	AGAP011571-RA	1313	1346	-22.5	22	2	0	0	0	7.88616	12.94	28.6652	16.9029	0.1	non des
aga-miR-276-3p	AGAP002428-RA	1050	1074	-18.9	0	0	1	0	0	0.1	0.1	0.1	0.1	0.1	non des
aga-miR-276-3p	AGAP007740-RA	313	328	-24.6	0	0	1	0	0	0.1	12.94	26.1172	0.1	0.1	60S ribosomal protein LP1 [Source:VB Community Annotation%3BAcc:AGAP007740]
aga-miR-276-3p	AGAP003350-RA	3117	3173	-18.1	23	0	0	0	0	19.5276	0.1	0.1	0.1	4.59007	phosphoenolpyruvate carboxykinase (GTP) [Source:VB External Description%3BAcc:AGAP003350]
aga-miR-276-3p	AGAP010265-RA	6772	6857	-14.6	0	0	1	0	0	0.1	0.1	0.1	0.1	0.1	Delta%2C transcript variant A [Source:VB External Description%3BAcc:AGAP010265]
aga-miR-276-3p	AGAP010265-RA	6647	6670	-16	0	0	4	0	0	0.1	0.1	6.37004	0.1	0.1	Delta%2C transcript variant A [Source:VB External Description%3BAcc:AGAP010265]
aga-miR-276-3p	AGAP008821-RF	2545	2631	-26.6	1	0	0	0	0	0.1	0.1	0.1	0.1	4.08006	N-myc downstream regulated [Source:VB External Description%3BAcc:AGAP008821]
aga-miR-276-3p	AGAP007723-RA	4953	4983	-16.6	78	2	0	0	0	6.38403	0.1	0.1	0.1	0.1	Guanine nucleotide exchange factor DBS [Source:VB External Description%3BAcc:AGAP007723]
aga-miR-276-3p	AGAP003691-RA	2311	2426	-19.6	1	0	0	0	0	3.37978	4.31335	0.1	0.1	0.1	non des
aga-miR-276-3p	AGAP000029-RA	9021	9055	-25.6	0	0	3	0	0	0.1	0.1	0.1	0.1	5.61009	E1A/CREB-binding protein [Source:VB External Description%3BAcc:AGAP000029]
aga-miR-276-3p	AGAP004263-RA	804	863	-19.3	0	0	0	2	0	0.1	0.1	0.1	0.1	0.1	takeout 1 [Source:VB Community Annotation%3BAcc:AGAP004263]
aga-miR-276-3p	AGAP009274-RA	3187	3289	-21.7	22	0	0	0	0	17.2744	6.90136	0.1	0.1	0.1	Facilitated trehalose transporter Tret1-2 homolog [Source:VB External Description%3BAcc:AGAP009274]
aga-miR-276-3p	AGAP002629-RA	1100	1177	-26.3	1	47	0	0	0	5.25744	14.6654	0.1	0.1	11.7302	non des
aga-miR-276-3p	AGAP010750-RA	10391	10503	-21.4	1	0	0	0	0	0.1	0.1	0.1	0.1	0.1	ryanodine receptor 2 [Source:VB External Description%3BAcc:AGAP010750]
aga-miR-276-3p	AGAP002390-RA	2171	2214	-19.3	0	0	3	0	0	0.1	0.1	0.1	10.0504	5.10008	non des
aga-miR-276-3p	AGAP005881-RA	5038	5078	-23.3	0	0	0	5	0	0.1	0.1	0.1	7.30935	0.1	sentrin-specific protease 7 [Source:VB External Description%3BAcc:AGAP005881]
aga-miR-276-3p	AGAP007169-RA	2	16	-20.5	1	0	0	0	0	0.1	0.1	0.1	0.1	0.1	sestrin [Source:VB External Description%3BAcc:AGAP007169]
aga-miR-276-3p	AGAP011875-RA	583	644	-23.8	0	0	2	0	0	0.1	0.1	5.09603	0.1	0.1	non des
aga-miR-276-3p	AGAP000749-RA	1369	1411	-21.1	0	0	0	3	0	0.1	6.90136	2.54802	0.1	0.1	Muscular protein 20 [Source:VB External Description%3BAcc:AGAP000749]
aga-miR-276-3p	AGAP002921-RB	496	525	-29.8	0	0	3	0	0	0.1	0.1	0.1	0.1	12.7502	60S ribosomal protein L36 [Source:VB Community Annotation%3BAcc:AGAP002921]
aga-miR-276-3p	AGAP013400-RA	843	889	-22.7	0	0	0	12	0	6.0085	0.1	0.1	15.5324	22.9504	non des
aga-miR-276-3p	AGAP005380-RA	423	444	-20.2	0	0	5	0	0	0.1	0.1	0.1	0.1	0.1	non des
aga-miR-276-3p	AGAP001872-RA	2305	2376	-17.4	0	0	0	1	0	0.1	0.1	0.1	0.1	12.2402	U3 small nucleolar RNA-associated protein 19 [Source:VB External Description%3BAcc:AGAP001872]
aga-miR-276-3p	AGAP009043-RA	3835	3872	-25.7	0	0	3	0	0	0.1	0.1	0.1	0.1	0.1	non des
aga-miR-276-3p	AGAP009727-RA	1575	1609	-18.5	0	0	0	1	0	0.1	0.1	0.1	0.1	0.1	RhoGAP92B [Source:VB External Description%3BAcc:AGAP009727]
aga-miR-276-3p	AGAP003885-RA	2208	2225	-19.8	2	0	0	0	0	0.1	0.1	0.1	0.1	0.1	zinc finger protein GLIS1/3 [Source:VB External Description%3BAcc:AGAP003885]
aga-miR-276-3p	AGAP012418-RA	386	413	-19.9	0	0	5	0	1	0.1	0.1	7.64405	0.1	0.1	non des
aga-miR-276-3p	AGAP007727-RA	1336	1369	-22.1	0	0	5	0	0	1.87766	0.1	0.1	0.1	0.1	cullin 4 [Source:VB External Description%3BAcc:AGAP007727]
aga-miR-276-3p	AGAP010201-RA	5019	5069	-18.5	0	0	1	0	0	0.1	0.1	7.00705	0.1	0.1	non des
aga-miR-276-3p	AGAP004054-RA	1763	1778	-24.1	1	0	0	0	0	0.1	0.1	0.1	0.1	0.1	Sphingomyelin phosphodiesterase [Source:UniProtKB/TrEMBL%3BAcc:Q7QH66]
aga-miR-276-3p	AGAP000721-RA	2148	2175	-15.6	0	0	3	0	0	5.25744	13.8027	15.2881	13.2482	0.1	V-type H+-transporting ATPase subunit AC39 [Source:VB External Description%3BAcc:AGAP000721]
aga-miR-276-3p	AGAP000721-RA	2637	2662	-17.7	0	0	0	11	0	8.26169	0.1	0.1	0.1	0.1	V-type H+-transporting ATPase subunit AC39 [Source:VB External Description%3BAcc:AGAP000721]
aga-miR-276-3p	AGAP003901-RA	1200	1275	-23.3	0	0	0	10	0	0.1	0.1	0.1	2.28417	0.1	non des
aga-miR-276-3p	AGAP007712-RA	2989	3057	-16.8	0	0	0	0	1	0.1	0.1	5.09603	0.1	8.16013	A-kinase anchor protein 13 [Source:VB External Description%3BAcc:AGAP007712]
aga-miR-276-3p	AGAP000058-RA	8618	8643	-15.6	0	0	3	0	0	12.7681	7.76403	3.82203	0.1	0.1	non des
aga-miR-276-3p	AGAP006246-RA	984	1038	-24.9	0	0	0	2	0	0.1	0.1	0.1	5.93885	0.1	Sorcin [Source:VB External Description%3BAcc:AGAP006246]
aga-miR-276-3p	AGAP007587-RB	3009	3077	-26	0	0	0	3	0	0.1	0.1	0.1	0.1	0.1	protein kinase N [Source:VB External Description%3BAcc:AGAP007587]
aga-miR-276-3p	AGAP003757-RA	755	787	-22.7	0	0	4	0	0	0.1	0.1	0.1	0.1	0.1	non des
aga-miR-276-3p	AGAP002132-RA	2034	2074	-20.2	0	0	7	0	0	0.1	0.1	0.1	0.1	0.1	YEATS domain-containing protein 1/3 [Source:VB External Description%3BAcc:AGAP002132]
aga-miR-276-3p	AGAP004050-RA	7581	7630	-23.5	78	2	3	0	0	6.0085	0.1	0.1	0.1	7.65012	Doublesex female isoform [Source:VB External Description%3BAcc:AGAP004050]
aga-miR-276-3p	AGAP008826-RA	4117	4151	-19.1	14	1	0	0	0	2.25319	0.1	0.1	0.1	0.1	non des
aga-miR-276-3p	AGAP005619-RA	3469	3493	-18.3	0	0	3	0	0	0.1	0.1	3.18502	0.1	9.69015	non des
aga-miR-276-3p	AGAP007980-RA	1114	1174	-19.1	39	1	0	0	0	6.75956	7.76403	0.1	0.1	0.1	cuticular protein CPCFC family (CPCFC1) [Source:VB Community Annotation%3BAcc:AGAP007980]
aga-miR-276-3p	AGAP011294-RA	525	565	-24.6	35	0	0	0	0	0.1	6.03869	0.1	0.1	0.1	defensin anti-microbial peptide [Source:VB Community Annotation%3BAcc:AGAP011294]
aga-miR-276-3p	AGAP010133-RA	1659	1686	-21.3	29	0	0	0	0	10.1393	0.1	13.3771	9.13669	0.1	Class B Scavenger Receptor (CD36 domain). [Source:VB Community Annotation%3BAcc:AGAP010133]
aga-miR-276-3p	AGAP006612-RA	224	283	-33.5	0	0	4	1	0	0.1	0.1	0.1	0.1	0.1	60S ribosomal protein L29 [Source:VB Community Annotation%3BAcc:AGAP006612]
aga-miR-276-3p	AGAP001287-RB	15949	15963	-20.1	2	0	0	0	0	0.1	0.1	0.1	0.1	0.1	non des
aga-miR-276-3p	AGAP001624-RA	1724	1769	-20.4	0	0	0	1	0	0.1	0.1	13.3771	10.0504	0.1	non des
aga-miR-276-3p	AGAP008632-RA	2056	2070	-23.8	1	0	0	0	0	0.1	0.1	0.1	0.1	0.1	alpha-aminoadipic semialdehyde synthase [Source:VB External Description%3BAcc:AGAP008632]
aga-miR-276-3p	AGAP011763-RA	5173	5207	-14.5	0	0	3	0	0	6.38403	5.17602	0.1	0.1	0.1	#N/A
aga-miR-276-3p	AGAP007478-RA	571	597	-23.1	0	0	6	0	0	0.1	0.1	0.1	0.1	0.1	non des
aga-miR-276-3p	AGAP028433-RA	11819	11883	-21.3	0	0	0	1	0	0.1	0.1	0.1	0.1	0.1	non des
aga-miR-276-3p	AGAP005175-RA	8001	8104	-18	0	0	1	0	0	0.1	0.1	0.1	0.1	7.14011	acetyl-CoA carboxylase / biotin carboxylase [Source:VB External Description%3BAcc:AGAP005175]
aga-miR-276-3p	AGAP005175-RA	8517	8546	-18.7	0	0	5	0	1	0.1	0.1	0.1	0.1	0.1	acetyl-CoA carboxylase / biotin carboxylase [Source:VB External Description%3BAcc:AGAP005175]
aga-miR-276-3p	AGAP007717-RC	1393	1427	-20.7	28	2	0	0	0	2.25319	0.1	0.1	0.1	0.1	non des
aga-miR-276-3p	AGAP028364-RA	540	587	-20.7	0	0	0	5	0	20.2787	131.988	134.408	922.349	114.242	cytochrome c oxidase subunit I [Source:VB Community Annotation%3BAcc:AGAP028364]
aga-miR-276-3p	AGAP004372-RA	780	834	-30.5	0	0	7	0	0	0.1	9.48937	0.1	0.1	0.1	Elongation of very long chain fatty acids protein 1 [Source:VB External Description%3BAcc:AGAP004372]
aga-miR-276-3p	AGAP004247-RC	365	383	-19.3	0	0	0	1	0	0.1	0.1	0.1	0.1	0.1	glutathione peroxidase 1 [Source:VB Community Annotation%3BAcc:AGAP004247]
aga-miR-276-3p	AGAP028559-RA	5718	5755	-29.1	25	0	0	0	0	0.1	0.1	0.1	0.1	5.10008	#N/A
aga-miR-276-3p	AGAP002161-RA	6173	6255	-17.2	0	0	7	0	0	0.1	4.31335	0.1	0.1	4.59007	RAC serine/threonine-protein kinase [Source:VB External Description%3BAcc:AGAP002161]
aga-miR-276-3p	AGAP001790-RA	1256	1280	-21.1	0	0	3	0	0	0.1	0.1	0.1	0.1	0.1	p21-activated kinase 1 [Source:VB External Description%3BAcc:AGAP001790]
aga-miR-276-3p	AGAP003492-RD	1838	1877	-14	0	0	3	0	0	6.38403	0.1	0.1	5.93885	16.8303	Solute carrier family 2%2C facilitated glucose transporter member 8 [Source:VB External Description%3BAcc:AGAP003492]
[truncated: 9,488 more rows]
